# Supplementary material for: Deterioration in the Quality of Recalcitrant Quercus robur Seeds during Six Months of Storage at Subzero Temperatures: Ineffective Activation of Prosurvival Mechanisms and Evidence of Freezing Stress from an Untargeted Metabolomic Study
Source: Metabolites. 2022 Aug 17;12(8):756. doi: 10.3390/metabo12080756 (PMC9413681; doi:10.3390/metabo12080756)
Supplement: Supplementary file 1 [file metabolites-12-00756-s001.zip]

Archive with 2 entries (2 files):
- Supplementary File - Figure S1 Metebolomic raw data.xlsx
- Supplementary file - Figure S2.tif
