# Supplementary material for: Deterioration in the Quality of Recalcitrant Quercus robur Seeds during Six Months of Storage at Subzero Temperatures: Ineffective Activation of Prosurvival Mechanisms and Evidence of Freezing Stress from an Untargeted Metabolomic Study
Source: Metabolites. 2022 Aug 17;12(8):756. doi: 10.3390/metabo12080756 (PMC9413681; doi:10.3390/metabo12080756)
Supplement: Supplementary file 1 [file metabolites-12-00756-s001.zip › Supplementary File - Figure S1 Metebolomic raw data.xlsx]

## Sheet: ANOVA significant cotyledons
		19	20	21	25	26	27	31	32	33	37	38	39	43	44	45	ANOVA Significant	Student's T-test Significant Jarocin cotyledons OK T0_Jarocin cotyledons OK T1 -3	Student's T-test significant	Student's T-test Significant Jarocin cotyledons OK T0_Jarocin cotyledons OK T1 -7	Student's T-test significant_	Student's T-test Significant Jarocin cotyledons DAMAGED T1 -3_Jarocin cotyledons OK T1 -3	Student's T-test significant__	Student's T-test Significant Jarocin cotyledons OK T1 -7_Jarocin cotyledons DAMAGED T1 -7	Student's T-test significant___	Student's T-test Significant Jarocin cotyledons OK T0_Jarocin cotyledons OK T1 -7_	Student's T-test significant____	Student's T-test Significant Jarocin cotyledons OK T0_Jarocin cotyledons DAMAGED T1 -7	Student's T-test significant_____	#NAME?	ANOVA q-value	-Log Student's T-test p-value Jarocin cotyledons OK T0_Jarocin cotyledons OK T1 -3	Student's T-test q-value Jarocin cotyledons OK T0_Jarocin cotyledons OK T1 -3	Student's T-test Difference Jarocin cotyledons OK T0_Jarocin cotyledons OK T1 -3	Student's T-test Test statistic Jarocin cotyledons OK T0_Jarocin cotyledons OK T1 -3	-Log Student's T-test p-value Jarocin cotyledons OK T0_Jarocin cotyledons OK T1 -7	Student's T-test q-value Jarocin cotyledons OK T0_Jarocin cotyledons OK T1 -7	Student's T-test Difference Jarocin cotyledons OK T0_Jarocin cotyledons OK T1 -7	Student's T-test Test statistic Jarocin cotyledons OK T0_Jarocin cotyledons OK T1 -7	-Log Student's T-test p-value Jarocin cotyledons DAMAGED T1 -3_Jarocin cotyledons OK T1 -3	Student's T-test q-value Jarocin cotyledons DAMAGED T1 -3_Jarocin cotyledons OK T1 -3	Student's T-test Difference Jarocin cotyledons DAMAGED T1 -3_Jarocin cotyledons OK T1 -3	Student's T-test Test statistic Jarocin cotyledons DAMAGED T1 -3_Jarocin cotyledons OK T1 -3	-Log Student's T-test p-value Jarocin cotyledons OK T1 -7_Jarocin cotyledons DAMAGED T1 -7	Student's T-test q-value Jarocin cotyledons OK T1 -7_Jarocin cotyledons DAMAGED T1 -7	Student's T-test Difference Jarocin cotyledons OK T1 -7_Jarocin cotyledons DAMAGED T1 -7	Student's T-test Test statistic Jarocin cotyledons OK T1 -7_Jarocin cotyledons DAMAGED T1 -7	-Log Student's T-test p-value Jarocin cotyledons OK T0_Jarocin cotyledons OK T1 -7_	Student's T-test q-value Jarocin cotyledons OK T0_Jarocin cotyledons OK T1 -7_
		#!{Type}E	E	E	E	E	E	E	E	E	E	E	E	E	E	E	C	C	C	C	C	C	C	C	C	C	C	C	C	N	N	N	N	N	N	N	N	N	N	N	N	N	N	N	N	N	N	N	N
		#!{C:Group1}0 liscie	0 liscie	0 liscie	1 liscie	1 liscie	1 liscie	1 liscie	1 liscie	1 liscie	1 liscie	1 liscie	1 liscie	1 liscie	1 liscie	1 liscie
		#!{C:Group1_}Jarocin cotyledons OK T0	Jarocin cotyledons OK T0	Jarocin cotyledons OK T0	Jarocin cotyledons OK T1 -3	Jarocin cotyledons OK T1 -3	Jarocin cotyledons OK T1 -3	Jarocin cotyledons DAMAGED T1 -3	Jarocin cotyledons DAMAGED T1 -3	Jarocin cotyledons DAMAGED T1 -3	Jarocin cotyledons OK T1 -7	Jarocin cotyledons OK T1 -7	Jarocin cotyledons OK T1 -7	Jarocin cotyledons DAMAGED T1 -7	Jarocin cotyledons DAMAGED T1 -7	Jarocin cotyledons DAMAGED T1 -7
		#!{C:Group2 - axis vs cotyledons}cotyledons	cotyledons	cotyledons	cotyledons	cotyledons	cotyledons	cotyledons	cotyledons	cotyledons	cotyledons	cotyledons	cotyledons	cotyledons	cotyledons	cotyledons
	1	14.1251	14.952	14.7699	14.1533	13.2759	13.555	14.0162	13.6593	13.104	13.2787	12.2903	13.502	11.8478	11.1207	10.9207	+													3,83607705620198	0,01904	1,24317720280361	0,406995260663507	0,954274813334147	2,64760408316522	1,62195717276887	0,132017021276596	1,59199460347494	3,54617592012278	0,0640452070208915	0,986751708428246	-0,0682500203450527	-0,184103580767452	1,68111911739947	0,593583333333333	1,72728824615479	3,69979366357569	1,62195717276887	0,132017021276596
	2	21.527	20.6518	20.4557	18.0966	18.0683	19.68	16.4304	16.6864	16.1151	17.5943	16.9048	18.1287	17.8991	20.4108	18.8351	+													3,24634428001707	0,0279090909090909	1,64838613700371	0,257266666666667	2,26319821675618	3,61430221886701	2,63489231059884	0,0621754385964912	3,33554522196452	6,8964158310867	1,77532203432774	0,426892307692308	-2,20429801940918	-3,95301096826547	0,860086584628018	0,788506666666667	-1,50576082865397	-1,84986597166616	2,63489231059884	0,0621754385964912
	3	20.1585	20.16	19.9362	18.7697	18.2091	18.2604	18.712	18.6345	18.2382	17.8985	18.1737	18.0045	18.138	17.4528	17.7127	+			+	Jarocin cotyledons OK T0_Jarocin cotyledons OK T1 -7					+	Jarocin cotyledons OK T0_Jarocin cotyledons OK T1 -7			5,32800467603487	0,0084	3,00342054252676	0,0985	1,67182413736979	8,62802935351883	4,33005749132827	0,032	2,059295018514	18,8375027186122	0,190589183132583	0,952260744985673	0,11518160502116	0,497753409836312	0,527024949860001	0,863970149253731	0,257754643758137	1,19770746915962	4,33005749132827	0,032
	4	19.5437	19.3855	19.8759	18.0737	17.9829	18.4909	17.5627	17.9583	17.5467	19.6148	18.4062	18.4431	17.6912	17.4081	16.9155	+													3,50596289235676	0,0225263157894737	2,57939475128804	0,175833333333333	1,4192263285319	6,66428076460499	0,858929400332506	0,340770700636943	0,780330022176109	1,84756675499182	1,12404310652635	0,595495145631068	-0,49328104654948	-2,3901585577342	1,50142825654998	0,663235294117647	1,48313077290853	3,24518382517437	0,858929400332506	0,340770700636943
	5	18.8268	18.3075	18.1592	18.2639	17.9054	18.4488	19.3703	20.1187	18.3224	16.8546	15.6716	17.5788	16.6869	15.9596	14.6584	+													2,79417624424925	0,038625	0,364809415395121	0,826636534839925	0,225106557210285	0,873472763799883	1,36566319241694	0,177049382716049	1,72951730092366	2,92365000077882	0,912112219557635	0,666796116504854	1,06442578633626	1,95374424236235	0,50174494764775	0,877631504922644	0,933346430460613	1,14799243635955	1,36566319241694	0,177049382716049
	6	24.4904	24.8532	24.9427	24.4959	23.6413	23.8953	24.07	23.782	22.7429	23.5067	23.1864	23.137	22.1723	21.8313	20.0361	+													3,04699186081328	0,0301481481481481	1,22269460843757	0,414630136986301	0,75126838684082	2,60261315105434	2,92562440753391	0,0549767441860465	1,48542277018229	8,23295879552871	0,430541974822276	0,913356181150551	-0,479199091593422	-1,00661148889624	1,34207258102796	0,6362	1,93015480041504	2,8695070392998	2,92562440753391	0,0549767441860465
	7	16.4429	16.3356	16.613	16.1401	15.4746	15.8036	16.0941	15.9541	15.8175	16.0806	15.8897	15.5579	15.1742	14.7325	14.954	+													3,68090691761508	0,022	1,46436321090497	0,30693670886076	0,657716751098635	3,15565178475081	1,6409359135267	0,130113537117904	0,621092796325685	3,59501715487054	0,289767043599276	0,948746003552398	0,149131139119467	0,716776527611323	1,95539541385796	0,540714285714286	0,889144261678059	4,46918174836088	1,6409359135267	0,130113537117904
	8	22.3595	21.4924	20.8961	18.8891	18.9773	20.7062	16.5625	17.7734	17.7155	18.2706	17.4198	18.4624	18.3554	21.0881	19.1743	+													2,65960465255836	0,0446197183098592	1,32313209187629	0,360223350253807	2,05844243367513	2,82638413096615	2,5728024663722	0,0696507936507936	3,53172238667806	6,63716144865221	1,42312731336545	0,500915254237288	-2,17372385660807	-3,05761885671915	0,788922150527225	0,814960451977401	-1,48837471008301	-1,70924724142308	2,5728024663722	0,0696507936507936
	9	17.8326	17.7476	17.4391	17.6292	16.8357	17.9466	17.4851	17.963	17.4824	21.0795	20.9801	21.0448	20.5713	20.413	18.9239	+			+	Jarocin cotyledons OK T0_Jarocin cotyledons OK T1 -7					+	Jarocin cotyledons OK T0_Jarocin cotyledons OK T1 -7			4,9197013236852	0,014	0,225455920929719	0,891818315018315	0,202608108520508	0,576707093554694	4,97183960015678	0	-3,36167589823405	-27,3231420277299	0,179253835391063	0,948013917884482	0,173028945922852	0,471532871294979	0,948571170407046	0,771464435146443	1,06537437438965	2,02719451017386	4,97183960015678	0
	10	13.5839	8.24994	12.966	22.5034	23.1299	23.5633	23.1628	23.2253	21.7638	19.746	22.8007	21.4072	20.3266	14.265	20.1611	+													3,41124592712206	0,0241	2,58704314323293	0,183478260869565	-11,4655733108521	-6,6958645245839	2,15893192798058	0,0889391304347826	-9,71800645192464	-5,1097549870381	0,24202089997208	0,944511111111111	-0,348229726155598	-0,613413383019767	0,634054318796956	0,848328125	3,06708017985026	1,40673284573377	2,15893192798058	0,0889391304347826
	11	24.3515	24.0401	23.5409	23.1367	22.991	23.1826	22.6395	22.5856	22.2982	23.0001	22.4148	22.0266	22.4869	21.2253	21.964	+													2,94869883312254	0,0331929824561404	1,64149571763702	0,259147540983607	0,874117533365887	3,59646401126319	1,81485237938086	0,114096256684492	1,49704297383626	4,06258511723047	2,10582572636084	0,399411764705882	-0,59563891092936	-4,93630481916907	0,564966137249174	0,84573572593801	0,588424046834312	1,27200579828952	1,81485237938086	0,114096256684492
	12	18.9731	18.4967	18.0754	17.4625	16.9774	17.2215	16.9893	17.0483	16.5696	18.2874	17.5515	18.2222	19.5645	18.0589	18.8696	+													2,76644742796618	0,0389850746268657	1,9296591180042	0,232053333333333	1,29459444681803	4,39266104904942	0,637349241681616	0,453264150943396	0,494732538859047	1,41314997507562	0,788442201703559	0,736683673469388	-0,351449330647789	-1,70830368277617	0,753137973322102	0,840275132275132	-0,810635884602863	-1,63904073166545	0,637349241681616	0,453264150943396
	13	19.8484	20.3779	20.1325	20.1017	19.5397	19.3913	19.6997	19.6547	19.4185	18.917	19.4023	19.0727	19.0498	17.7303	18.3661	+													2,60887354078086	0,0466666666666667	0,768033130502318	0,5720078125	0,442070007324219	1,66823041073993	2,03810664940644	0,100492753623188	0,988960266113281	4,72171647923151	0,137056968974017	0,963806201550388	-0,0865770975748674	-0,371129166490138	0,854889469833563	0,784526315789474	0,748603185017902	1,83954338691046	2,03810664940644	0,100492753623188
	14	15.1837	13.3959	13.9542	10.0978	8.95166	15.03	18.5279	19.2884	17.1078	18.5774	18.9358	18.7953	19.0626	15.7538	18.3749	+													2,76715589416895	0,0395757575757576	0,658394400524972	0,662480928689884	2,81813176472982	1,4541361342568	2,98440348661227	0,0543	-4,59156735738119	-8,52989046297475	1,61368282132612	0,435581395348837	6,94821294148763	3,52500929661544	0,439892736800745	0,880852767962309	1,03907044728597	1,02531966564725	2,98440348661227	0,0543
	15	14.2766	15.5146	15.2866	15.3476	15.2186	15.6311	15.1348	15.5504	15.0032	20.0037	18.9283	19.7627	23.2396	20.4132	22.3343	+													5,88442546535432	0,0112	0,394564601010448	0,810221335992024	-0,373135566711426	-0,934126964154813	3,08518235832041	0,0558571428571429	-4,53895155588786	-9,06188059927428	0,34248271335697	0,934744323790721	-0,169653256734213	-0,827463966679806	1,27440248408357	0,643627118644068	-2,4308058420817	-2,71681363605683	3,08518235832041	0,0558571428571429
	16	12.9292	11.5549	11.8532	16.5606	15.9655	16.5531	16.3116	16.2523	15.8003	17.0345	16.5747	16.1676	16.1553	15.8316	15.9118	+													6,08978074277175	0,0186666666666667	3,11076055874393	0,110545454545455	-4,24729251861572	-9,20167750973018	3,11125263734333	0,06256	-4,47980690002441	-9,20438639062242	0,395150162835166	0,917550837988827	-0,238334337870278	-0,93531373618892	1,09579159091949	0,739904191616766	0,626057942708332	2,33052118157318	3,11125263734333	0,06256
	17	18.9914	17.6638	19.1689	16.5036	14.8154	17.6102	13.6058	13.332	13.4415	13.9135	13.4848	12.6861	12.9247	11.9531	14.3987	+													3,95598119406707	0,0237894736842105	1,14838573046438	0,44080658436214	2,29830519358317	2,44195865297406	3,03770265092364	0,0607058823529412	5,24655342102051	8,80756120500465	1,60015517208184	0,439363636363636	-2,84996223449707	-3,49056864009131	0,123592937358994	0,995632390745501	0,26932684580485	0,338043242824616	3,03770265092364	0,0607058823529412
	18	17.2688	16.7302	17.7246	17.3874	15.8797	15.7396	19.7023	19.4055	18.0827	21.0513	20.458	20.892	21.5012	21.7937	22.2174	+													5,35940886350896	0,00888888888888889	0,685830990976258	0,637933913043478	0,905595143636067	1,50758979103392	3,33897528323773	0,0781333333333333	-3,55926259358724	-10,5408822194163	1,70431987278084	0,446929577464789	2,72792689005534	3,76115336048474	1,71720980999005	0,634571428571429	-1,03698603312174	-3,79552288520337	3,33897528323773	0,0781333333333333
	19	22.8979	22.0221	22.1258	21.4231	22.4355	23.2988	22.2916	23.0536	22.0395	23.5172	24.9217	25.5092	27.5203	25.675	27.793	+													3,70570070594386	0,0225714285714286	0,0203743140973837	0,986600934094447	-0,0372066497802734	-0,0611544784655603	1,61448195887103	0,132485355648536	-2,30077298482259	-3,52705022682219	0,041467527384022	0,993020765027323	0,0757433573404924	0,121795935388871	1,23854250527003	0,668617886178862	-2,34671401977539	-2,63739590071669	1,61448195887103	0,132485355648536
	20	21.7797	21.1997	20.5155	19.5588	19.2586	19.3602	18.8756	18.1821	18.323	18.4363	17.9664	17.9015	17.8836	15.7984	17.592	+													3,88756663515092	0,0222857142857143	2,03624069694189	0,206529411764706	1,77242596944173	4,71590529583018	2,79672130289681	0,0572549019607843	3,06351407368978	7,6142740788876	1,8162473431874	0,430758620689655	-0,932279586791992	-4,06648889590788	0,68200948081053	0,868090702947846	1,01009686787923	1,50014187076134	2,79672130289681	0,0572549019607843
	21	14.3377	14.2834	15.0219	14.3121	14.1299	14.4401	14.2383	14.0001	14.9613	19.7938	19.3247	19.9569	22.0702	20.2976	21.8605	+			+	Jarocin cotyledons OK T0_Jarocin cotyledons OK T1 -7					+	Jarocin cotyledons OK T0_Jarocin cotyledons OK T1 -7			7,63597444345661	0,008	0,426256886848079	0,788489451476793	0,253606796264648	0,998021399018988	4,14592090060363	0,0472	-5,14414246877034	-16,9241834044799	0,128345302249858	0,974501920614597	0,105873743693033	0,349785148085623	1,35929666380167	0,666365591397849	-1,71762212117513	-2,90899020856991	4,14592090060363	0,0472
	22	14.0879	13.5963	13.7875	13.1007	13.7102	16.7078	13.6845	15.4854	13.749	14.9811	16.1566	17.0587	18.6802	18.1855	19.6151	+													2,73904745737526	0,039768115942029	0,239137210708239	0,88100074682599	-0,682271957397461	-0,6070575635042	1,65274644297519	0,129769911504425	-2,24157905578613	-3,62561854341952	0,0546479777396835	0,986493303571429	-0,199863433837891	-0,158472623095128	1,70641397063736	0,613909090909091	-2,76145044962565	-3,76672337256221	1,65274644297519	0,129769911504425
	23	20.6087	20.9938	21.8389	20.9892	21.2316	22.2485	20.276	20.5094	21.0916	18.7415	19.035	19.3317	20.3236	19.8522	19.7641	+													3,10159882652978	0,0287058823529412	0,257177150534469	0,875245749613601	-0,342629114786785	-0,64659483041275	2,20413664057731	0,0909433962264151	2,11109034220378	5,26111399320166	0,883458566285247	0,684184049079755	-0,864099502563477	-1,89640566789227	1,74827903921334	0,669157894736842	-0,943899790445965	-3,87919968962111	2,20413664057731	0,0909433962264151
	24	21.5088	21.9488	22.68	21.8011	22.0634	23.1171	21.1776	21.3937	22.013	19.7666	20.1119	20.3765	21.2338	20.8967	20.6171	+													2,80766282879664	0,0385396825396825	0,206122682636129	0,906742694226657	-0,281335194905598	-0,533229834461487	2,15582035484817	0,0881724137931034	1,96086120605469	5,09946362119134	0,777635917838692	0,74284	-0,79911168416341	-1,68707361588384	1,52821701941716	0,694754098360656	-0,830826441446941	-3,31075503849278	2,15582035484817	0,0881724137931034
	25	13.4794	14.0098	12.9864	12.7059	13.4615	12.4845	13.204	13.8535	12.9796	15.7649	13.6314	15.1074	18.6875	15.2716	17.6318	+													2,65945581104043	0,044	0,658355025909221	0,66176821192053	0,607883453369141	1,45405944562256	0,899040112864177	0,324080808080808	-1,34273179372152	-1,92754558734481	0,512232956589315	0,867801169590643	0,461732546488443	1,16864205904474	0,927231078108328	0,771370078740158	-2,36237398783366	-1,98413288031253	0,899040112864177	0,324080808080808
	26	16.6177	17.0273	16.7319	16.0812	16.4224	16.9213	16.8575	16.8352	16.1197	15.0799	15.3011	16.0818	14.7439	14.8484	14.9809	+													3,51191077799645	0,0229189189189189	0,509612140785746	0,749308080808081	0,317347844441734	1,16348537121907	1,78672015021716	0,11220202020202	1,30471356709798	3,98439870008575	0,138887925749323	0,962108808290155	0,129133860270183	0,375586274727692	0,946018775086828	0,772233333333333	0,629876772562664	2,02203338874192	1,78672015021716	0,11220202020202
	27	20.2904	20.3427	20.2134	20.1898	19.9263	20.4268	20.163	20.2559	19.9249	20.0763	19.9918	20.0551	21.4198	20.9639	22.1642	+													3,13587131689506	0,029	0,271536269677249	0,865779179810725	0,101210276285808	0,677703226086361	2,22169656251042	0,0884660194174757	0,24109713236491	5,32085565466685	0,140402734123614	0,963635416666667	-0,0663541158040353	-0,379266383142863	1,86515810103497	0,619375	-1,47485415140788	-4,20499939381908	2,22169656251042	0,0884660194174757
	28	19.5569	19.9976	19.523	21.5963	19.9032	19.568	18.9597	18.7148	19.9938	18.6879	19.1506	19.7177	25.6883	25.6219	24.7691	+													5,66520620376165	0,00914285714285714	0,44056506792526	0,787060373216246	-0,663313547770183	-1,02666292098918	0,68964024673379	0,421607052896725	0,507114410400391	1,51501494960484	0,697850136186228	0,778934460887949	-1,1330394744873	-1,53102228043733	3,90518669245539	0,21	-6,17438634236654	-14,7067675358246	0,68964024673379	0,421607052896725
	29	16.2167	16.2805	16.2623	16.8201	15.8829	16.5754	16.8162	16.9524	16.4355	16.6081	16.6957	16.8998	17.3035	17.4704	17.4988	+													2,5789800112474	0,0481538461538462	0,242713447706506	0,884768532526475	-0,172963778177895	-0,614937719722864	2,25654338349201	0,0856666666666667	-0,481388727823891	-5,44101153514966	0,408835176135762	0,920778679026651	0,308562278747559	0,962980356837925	2,54482646934468	0,382	-0,689684549967449	-6,52312855797698	2,25654338349201	0,0856666666666667
	30	19.449	18.605	18.9235	18.3601	17.9964	18.7523	18.3182	18.7742	18.5254	17.9052	17.9912	17.8251	17.4882	16.5133	17.0985	+													3,28623233849012	0,0277142857142857	0,882157873850321	0,561360613810742	0,622913360595703	1,89381040995616	1,90809011612675	0,112546583850932	1,0853411356608	4,32925994889834	0,26596078901105	0,951881756756757	0,169720967610679	0,665660515772937	1,41600042109392	0,636666666666667	0,873814264933269	3,04083903081056	1,90809011612675	0,112546583850932
	31	15.953	15.8266	16.312	16.1552	16.1583	16.3147	17.265	17.3777	16.7664	18.0042	17.3313	18.4764	17.3788	16.9282	17.198	+													3,6554438704126	0,0207272727272727	0,506327812116572	0,7473	-0,178898493448891	-1,15702002474216	2,20318433297113	0,0900934579439252	-1,90677897135416	-5,25788936769653	2,04780908825003	0,438486486486487	0,926975250244141	4,75201972772172	1,01046292422228	0,742971428571429	0,768958409627277	2,15329961029738	2,20318433297113	0,0900934579439252
	32	18.8504	18.6063	18.7093	19.3165	19.1401	18.9391	18.2973	18.7745	18.6909	17.739	18.1934	17.8595	17.8558	17.7336	18.3618	+													3,36127235771337	0,0252682926829268	1,46357254950494	0,306867924528302	-0,409872055053711	-3,15375669142187	2,17559253214514	0,0881428571428571	0,79139518737793	5,16513582011989	1,38675417808882	0,518920634920635	-0,544336954752602	-2,97247204089177	0,0795589168851199	0,993071512309496	-0,0531120300292969	-0,225546948988706	2,17559253214514	0,0881428571428571
	33	19.7931	20.1175	20.191	20.5994	19.6397	20.5039	20.7754	20.7373	20.4301	20.4291	20.7357	20.9099	22.8344	21.1697	22.9957	+													2,53550191141774	0,0499753086419753	0,258888096795872	0,873859024012394	-0,213823318481445	-0,650317769821328	1,61616023154802	0,132067226890756	-0,657696406046551	-3,53133871802917	0,545290348052134	0,849774294670846	0,399924596150715	1,23351605038826	1,28246185000179	0,663857142857143	-1,6417236328125	-2,73480187060682	1,61616023154802	0,132067226890756
	34	20.1002	20.845	21.499	21.0326	21.0988	21.7654	19.9896	19.5315	19.2333	19.5598	19.8833	19.504	19.3636	19.0651	19.9203	+													2,84215427716885	0,0369032258064516	0,445726035848537	0,783388026607539	-0,484196980794273	-1,03696591341518	1,29767714683036	0,191063360881543	1,16571299235026	2,76890478409864	2,22653051341938	0,4365	-1,71416346232096	-5,33739582407529	0,291079996890946	0,95307012987013	0,199371337890625	0,719573326197705	1,29767714683036	0,191063360881543
	35	20.4569	20.7991	20.3424	20.7105	20.4254	21.0178	20.3583	20.7777	20.7622	21.678	21.6322	21.621	21.233	21.1597	21.3265	+													3,62648444529762	0,0204571428571429	0,350554611893365	0,829234972677596	-0,185094833374023	-0,844151138988492	2,88499811664521	0,0555744680851064	-1,11089642842611	-8,03324907889321	0,144124398799986	0,960026178010471	-0,0851688385009766	-0,388279803858714	2,85126272726003	0,3728	0,40398661295573	7,87075114734733	2,88499811664521	0,0555744680851064
	36	19.6184	19.3645	18.9333	19.427	19.1648	19.4614	19.0863	19.3197	19.6737	20.3347	20.1955	20.3581	20.5228	20.3117	20.3952	+													3,88219285953726	0,0214545454545455	0,0725135330825707	0,958330690826727	-0,0456727345784493	-0,206855246571409	2,06388003092959	0,100396946564886	-0,990695317586262	-4,80253546402648	0,0150108604430718	0,997853354134165	0,00882466634114465	0,0453170831830041	0,645421744642963	0,860269387755102	-0,113770167032879	-1,42887119768028	2,06388003092959	0,100396946564886
	37	21.1177	21.4378	21.001	21.4622	21.0315	21.6021	20.8751	21.3467	21.5916	22.6003	22.475	22.4419	22.3187	22.0511	22.1674	+													3,85411324636614	0,0196666666666667	0,345349953916752	0,829223021582734	-0,179763793945313	-0,833398632293815	3,16140606931014	0,0693333333333333	-1,32020123799642	-9,48438809123286	0,127139071812638	0,974973180076628	-0,0941429138183594	-0,346811555243592	1,63466283964199	0,586327272727273	0,326630910237633	3,5788283664856	3,16140606931014	0,0693333333333333
	38	16.5661	18.2193	17.4004	16.7461	16.7325	18.1784	16.8166	17.3028	17.2762	16.9976	17.0068	16.8495	12.786	12.8532	12.3794	+							+	Jarocin cotyledons OK T1 -7_Jarocin cotyledons DAMAGED T1 -7					5,40582607195918	0,0095	0,0929630700487688	0,953007058823529	0,176303863525391	0,260548844245009	0,390093501204488	0,647983333333333	0,443972269694008	0,925056975453643	0,0597430354402743	0,987212189616253	-0,0870742797851563	-0,172420857412648	4,97224186123443	0	4,27839660644531	27,3294979402227	0,390093501204488	0,647983333333333
	39	23.7055	23.5466	24.0616	23.5603	23.134	23.4727	23.5908	23.4774	23.7336	22.4975	22.8124	22.4874	23.289	23.525	23.4226	+													3,66716605996933	0,0215483870967742	0,88988256617149	0,556020833333333	0,382195154825848	1,90923278507564	2,48998522508145	0,0659220779220779	1,17207972208659	6,30445146665617	0,637992285498514	0,79863687150838	0,211628595987957	1,4144023275879	2,51853542541731	0,358545454545455	-0,813094456990559	-6,4174999111846	2,48998522508145	0,0659220779220779
	40	16.6699	16.4299	16.3845	17.95	17.9272	17.6862	16.5792	16.616	16.6641	16.4433	15.722	16.2113	16.8817	16.0488	16.8348	+													3,62539458555018	0,0198888888888889	3,42885728996619	0,191	-1,35969161987305	-11,1169136740299	0,734893548262859	0,398625336927224	0,369230270385742	1,60334471430595	3,82670856882041	0,17	-1,23466300964355	-14,0469417992072	0,603135323438519	0,845613019891501	-0,462890625	-1,34649375024025	0,734893548262859	0,398625336927224
	41	18.9045	19.0181	19.2105	18.5685	18.3935	18.6581	18.7455	18.8916	18.3774	17.7655	18.0019	18.0513	18.4135	18.4326	18.9948	+													2,75154192287102	0,0392352941176471	1,88449677211986	0,228439024390244	0,504320780436199	4,26065689318208	3,03689854033808	0,0589714285714286	1,10479418436686	8,8033112025661	0,313008983740478	0,954046860356139	0,131423314412437	0,765967898318884	1,48624124263912	0,659542857142857	-0,674054463704429	-3,20833376680268	3,03689854033808	0,0589714285714286
	42	17.2597	17.665	17.6652	17.1036	16.8433	17.0928	16.2416	17.0351	16.7348	18.2313	18.7117	17.7099	17.6037	17.5843	18.2898	+													2,59778795246722	0,0472105263157895	1,49779870805779	0,29446357615894	0,516770044962566	3,2363559387789	1,01059008230642	0,274072657743786	-0,687621434529621	-2,15356068337605	0,625793040035063	0,811290676416819	-0,342723210652668	-1,39064211551358	0,455437030949718	0,889482587064677	0,391699473063149	1,05631453036839	1,01059008230642	0,274072657743786
	43	17.0745	17.1283	17.2829	16.5836	16.3776	17.2417	16.9765	16.794	16.621	14.7959	15.9784	15.2768	16.5712	16.712	17.0349	+													2,98272260047426	0,0322857142857143	0,731099503468896	0,591619047619048	0,427609125773113	1,59592857869011	2,18334920772819	0,0889369369369369	1,81153647104899	5,19107957334916	0,0791678942156385	0,978056074766355	0,06287447611491	0,224515015163108	1,73625663455951	0,660820512820513	-1,42235914866129	-3,84667943861842	2,18334920772819	0,0889369369369369
	44	20.3785	20.4219	20.5788	19.923	19.8408	20.6524	20.2253	20.4316	20.0026	19.0843	19.3344	18.7612	20.2267	20.3679	20.5869	+													3,26359945013072	0,027906976744186	0,534008041680192	0,725794736842105	0,321003595987957	1,21140744861989	2,86169172968444	0,0533061224489796	1,39977645874023	7,92066676704333	0,101883239706688	0,977159243441123	0,0811010996500663	0,283458631411412	2,61133582889252	0,3915	-1,33388710021973	-6,79704091296935	2,86169172968444	0,0533061224489796
	45	19.7841	20.4256	21.1336	22.7394	23.3394	23.4754	24.0041	22.1014	23.4165	24.2197	23.959	23.875	23.7852	21.8135	23.6532	+													2,7739786856431	0,0395076923076923	2,43060212545803	0,198666666666667	-2,73696645100912	-6,0747095665775	3,04618802811192	0,0587878787878788	-3,57012875874837	-8,852524416413	0,00581115140191169	0,999273839877613	-0,0107440948486328	-0,0177232228754375	0,655480706376258	0,863814736842105	0,933929443359375	1,44846132963378	3,04618802811192	0,0587878787878788
	46	17.0628	16.7496	17.4891	17.3855	17.3523	17.5866	17.5852	17.1725	17.5422	23.4777	22.543	21.5131	17.9583	16.2873	19.9484	+													3,72769200520182	0,0216296296296296	0,68477384687308	0,639341421143848	-0,340941747029621	-1,50552936488454	3,05911990569099	0,0626206896551724	-5,41074498494466	-8,92145530600846	0,0180856267093326	0,996434691745037	-0,00816408793131274	-0,0544182243051689	1,68247915204256	0,619391304347826	4,44659805297852	3,70337292789649	3,05911990569099	0,0626206896551724
	47	22.7508	21.4263	23.8491	23.1594	22.0154	23.9712	21.2724	20.9654	21.6493	20.5124	19.8585	19.3414	19.6832	20.001	19.6181	+													3,07454966424855	0,0291320754716981	0,154876895987786	0,923490909090909	-0,373244603474937	-0,41410343303351	1,62806614807579	0,132379310344828	2,77132987976074	3,56185266983503	1,36318088511104	0,52369696969697	-1,75300025939941	-2,91792990635496	0,141070021385401	0,993803713527851	0,136682510375977	0,380885395872378	1,62806614807579	0,132379310344828
	48	21.0566	17.9652	21.4015	20.6874	19.3673	21.0952	18.6489	18.1724	17.6402	17.2442	17.0598	15.5713	14.7257	14.8609	16.6958	+													2,87053648441414	0,0366	0,0699683908621894	0,959527027027027	-0,242171605428059	-0,200050611147178	1,35366575605149	0,183474006116208	3,51604684193929	2,89605393535438	1,69354329071731	0,4455	-2,22944641113281	-3,73257239775901	0,655186665784766	0,862747899159664	1,19760704040528	1,447888657105	1,35366575605149	0,183474006116208
	49	11.8772	11.2323	11.5565	12.0596	11.2858	12.0914	11.1665	9.42817	10.2342	9.63971	10.0025	9.34099	10.3682	10.361	11.0124	+													2,646783781218	0,0446027397260274	0,327641854004234	0,83503125	-0,256954511006674	-0,796614384828037	2,68147177785149	0,0624727272727273	1,89425627390544	7,09665352280949	1,27061353668222	0,573226666666667	-1,53600597381592	-2,7083747512562	1,47763232093966	0,659	-0,919493357340494	-3,18754722185777	2,68147177785149	0,0624727272727273
	50	20.9263	20.9587	20.9918	21.4125	21.1437	21.9947	21.9222	21.9024	21.914	21.8488	21.9833	22.2412	22.3044	22.5888	22.7797	+													3,89734710163123	0,0232	1,04064921355767	0,482948805460751	-0,558018366495766	-2,2155205154499	3,09832155853042	0,0601538461538462	-1,06546910603841	-9,13344549354499	0,720864094086708	0,780044742729306	0,395910898844402	1,57593254452134	1,38382021104398	0,651820224719101	-0,533192316691082	-2,96565654230594	3,09832155853042	0,0601538461538462
	51	19.5163	19.5396	19.4593	19.9487	19.4552	20.2183	20.3882	20.2008	20.2161	20.3584	20.3244	20.6221	20.5788	20.9495	21.0149	+													3,66486534240965	0,021125	0,754792442334005	0,57836641221374	-0,369024912516277	-1,64228076934688	3,17817005930268	0,0682	-0,929897308349609	-9,57972931347248	0,786279765369152	0,73794923857868	0,394259770711262	1,70405312363057	1,17488054038888	0,701514285714286	-0,412759780883789	-2,49879231439118	3,17817005930268	0,0682
	52	15.9555	15.1945	14.9371	15.499	14.9125	15.4362	15.8078	15.6518	15.0119	13.8102	13.7589	14.4126	13.9438	13.4714	13.3702	+													3,47969140799114	0,022974358974359	0,0786327673965123	0,953568	0,0798276265462228	0,223101753303654	1,67751013935613	0,127218181818182	1,36849212646484	3,69030633725174	0,272010552475181	0,950559452523524	0,207940101623535	0,678725575712012	0,657887975611353	0,863516949152542	0,398755073547363	1,45314979026826	1,67751013935613	0,127218181818182
	53	15.1735	14.8881	14.9684	15.2565	15.4213	15.8803	15.4866	15.4878	15.2203	15.4331	15.5847	16.1394	15.9866	16.2282	16.3132	+													2,56714443709191	0,0488607594936709	1,16792972699292	0,431966101694915	-0,50937048594157	-2,48383544746224	1,42875726644331	0,167393103448276	-0,709036509195965	-3,07090788548182	0,229608154208546	0,941790769230769	-0,121151924133301	-0,585953365905852	0,90372110188292	0,757347985347985	-0,456965764363607	-1,9369191457045	1,42875726644331	0,167393103448276
	54	14.9016	14.8093	14.7685	15.3288	14.919	15.3798	15.5	15.3565	15.3317	15.6278	15.4751	15.6946	15.7521	16.4403	16.2619	+													3,69288367149087	0,0223448275862069	1,19096300657736	0,424279475982533	-0,382728258768717	-2,53352895143233	3,27909626952369	0,07325	-0,772672971089682	-10,172879975531	0,53103943680915	0,860587155963303	0,186858495076498	1,2055849800802	1,2007696834939	0,680541353383459	-0,552263259887694	-2,55480106992711	3,27909626952369	0,07325
	55	20.7103	20.5041	20.3031	21.0538	20.6783	21.2595	21.2848	21.1824	21.0663	21.0693	21.2872	21.5364	21.5919	21.6885	22.0044	+													3,2424543107714	0,0274666666666667	1,1174122482392	0,455019455252918	-0,491404215494793	-2,37611556647118	1,94053687534847	0,10912101910828	-0,791828155517578	-4,424887043826	0,424952008566117	0,917111111111111	0,180650075276692	0,995403404383604	1,18790670586932	0,684029197080292	-0,463993072509766	-2,52691349941869	1,94053687534847	0,10912101910828
	56	15.6859	16.34	15.0504	16.6845	17.3021	15.6682	15.2633	14.9993	15.3342	14.7869	14.3904	14.8372	14.5316	14.4797	13.8193	+													2,59277939768896	0,0471168831168831	0,64176087501156	0,669864951768489	-0,859516461690268	-1,42174173291396	1,2045675910704	0,214004938271605	1,02057997385661	2,56305797642946	1,30122015581936	0,568283687943262	-1,35266494750977	-2,7768730314335	0,66417809014263	0,871626898047722	0,394643465677897	1,46540133443803	1,2045675910704	0,214004938271605
	57	15.7857	16.047	15.6964	15.8095	15.3228	15.5814	15.2588	14.8784	16.0239	14.1252	14.0754	13.9616	13.7841	13.8538	12.5225	+			+	Jarocin cotyledons OK T0_Jarocin cotyledons OK T1 -7					+	Jarocin cotyledons OK T0_Jarocin cotyledons OK T1 -7			3,7433204487435	0,0221538461538462	0,706492812688358	0,617487544483986	0,271775881449383	1,54788064360529	3,98964718577404	0,0628571428571428	1,7889715830485	15,4504646827665	0,193643518306123	0,952752703677001	-0,184244473775227	-0,504769598456141	0,69874320305609	0,855421911421911	0,667258898417154	1,53276393172274	3,98964718577404	0,0628571428571428
	58	15.9067	16.3948	15.9604	15.4814	15.6528	15.4442	15.3708	14.9569	16.2506	14.4731	14.1695	14.5049	14.1418	14.2516	14.0412	+													3,86700938765402	0,0205217391304348	1,54550833755099	0,286293706293706	0,561185201009113	3,35347296028038	3,08743710296479	0,0579259259259259	1,70482985178629	9,07412453104547	1,01718595959681E-05	0,999937531486146	-1,2079874673887E-05	-3,12284025604723E-05	0,901717615919349	0,758846715328467	0,237632751464844	1,93290614805234	3,08743710296479	0,0579259259259259
	59	18.7013	18.4479	18.4825	17.8217	18.1528	18.2795	17.2722	16.9226	17.0274	16.5519	16.9096	16.636	16.4268	17.9174	16.3601	+			+	Jarocin cotyledons OK T0_Jarocin cotyledons OK T1 -7					+	Jarocin cotyledons OK T0_Jarocin cotyledons OK T1 -7			2,90183118738978	0,0349152542372881	1,35959499968554	0,348877005347594	0,459245681762695	2,90967637093669	3,79239052661147	0,0533333333333333	1,84473991394043	13,7674898357795	2,38396615531997	0,374666666666667	-1,01064618428548	-5,89924700371446	0,144462773919322	0,99424	-0,202210744222004	-0,389097349017374	3,79239052661147	0,0533333333333333
	60	18.2917	17.9998	17.8305	17.8193	16.7125	17.332	16.7043	16.8223	16.3191	16.1252	16.12	16.0673	16.3513	17.0478	15.6999	+			+	Jarocin cotyledons OK T0_Jarocin cotyledons OK T1 -7					+	Jarocin cotyledons OK T0_Jarocin cotyledons OK T1 -7			2,85476557815558	0,036983606557377	1,01697346696964	0,486147909967846	0,752773284912109	2,16667765971429	3,85060444255808	0,064	1,93654441833496	14,2447563782403	0,884094705574716	0,690538699690402	-0,672667185465496	-1,89767518124191	0,269296590326253	0,968971524288107	-0,262174606323242	-0,672871074640251	3,85060444255808	0,064
	61	18.9107	18.1774	18.9182	17.7698	17.8004	17.8583	17.5323	17.6894	17.077	16.1962	16.6069	16.2813	16.6487	17.5634	16.7933	+													4,00050506330141	0,0235555555555556	1,59513768564642	0,269820895522388	0,859234491984051	3,47784587728294	2,95258265102585	0,0553170731707317	2,3073050181071	8,36795386752256	0,950319170166153	0,650432989690722	-0,376609802246094	-2,03073080072965	0,966678231400519	0,771406113537118	-0,640350341796875	-2,0638947057993	2,95258265102585	0,0553170731707317
	62	18.3505	17.3478	17.4356	17.1937	17.2636	17.2387	16.8043	17.0472	16.4364	15.2305	15.4866	15.3166	15.62	17.0619	15.3797	+													2,91342329714699	0,0348965517241379	0,677839525422202	0,64233730834753	0,479331970214844	1,49201601588184	2,70208313981671	0,0630188679245283	2,36678187052409	7,18687337246586	1,23341063459468	0,610547770700637	-0,46937688191732	-2,62611176625825	0,565925430486226	0,845581699346405	-0,675994555155437	-1,27388046941982	2,70208313981671	0,0630188679245283
	63	16.6609	17.2365	16.9173	16.8759	16.5136	16.507	16.0985	15.2895	15.2111	15.9001	15.6363	15.7439	15.9811	15.3426	15.8734	+													3,04595864216345	0,0297454545454545	0,673339101501917	0,644378378378378	0,306069056193035	1,48324740493528	2,5213001210355	0,0657222222222222	1,17812474568685	6,42853825766507	1,62739015694013	0,433761904761905	-1,09912713368734	-3,56011588097062	0,0447318233728858	0,99053829321663	0,0277233123779297	0,130961806644212	2,5213001210355	0,0657222222222222
	64	22.5152	22.6572	22.4608	23.8812	23.6913	24.1532	23.4909	23.452	22.6134	22.109	22.0688	21.9395	22.5653	22.1808	21.8905	+													4,08297396487639	0,0223529411764706	3,13337822594444	0,135111111111111	-1,36414337158203	-9,32695289386427	2,53912377376243	0,0645294117647059	0,505292256673179	6,50009150472116	1,07555922636022	0,596782608695652	-0,723162968953453	-2,28811682204602	0,356601067250413	0,939777335984095	-0,173041661580406	-0,856610897060397	2,53912377376243	0,0645294117647059
	65	24.5575	24.7841	24.4742	25.994	25.7626	26.1718	25.5609	25.5236	24.7664	24.2343	24.1861	24.0891	24.6479	24.2616	24.0182	+													4,27535882638654	0,0185	3,09561465557168	0,110333333333333	-1,37085215250651	-9,11865933353468	1,88803022072192	0,113439024390244	0,435464859008789	4,27088191600136	1,14399286156353	0,582427860696517	-0,692473729451496	-2,43258173967706	0,300997460277869	0,956007117437722	-0,139431635538735	-0,740628213086472	1,88803022072192	0,113439024390244
	66	22.3013	22.5038	22.2913	23.8326	23.4441	23.9451	23.3816	23.2904	22.5751	22.0215	20.671	21.8168	22.3938	21.9972	21.8093	+													3,22011612214957	0,0277391304347826	2,9279206462645	0,0927058823529412	-1,3751049041748	-8,2443797744968	0,947436855006248	0,299567375886525	0,862367630004883	2,02490047963016	1,04201822023404	0,622661157024793	-0,658225377400715	-2,2183542335317	0,549170733174012	0,847563182527301	-0,563667297363281	-1,24111315527633	0,947436855006248	0,299567375886525
	67	21.1287	25.129	23.4882	26.6084	26.3315	26.8826	26.1518	26.0038	25.2275	20.6719	20.8777	19.9335	21.8414	21.1934	24.5048	+													3,11389194093604	0,02896	1,34065853623993	0,352082901554404	-3,35887591044108	-2,86627700755327	1,08273318143936	0,250381742738589	2,75424257914225	2,30312402531074	1,16639317801412	0,580293193717278	-0,813144048055012	-2,48053360695217	0,893902686878511	0,752425531914894	-2,01884206136068	-1,9172679978562	1,08273318143936	0,250381742738589
	68	14.8024	15.5166	15.4556	16.0434	16.2088	16.3345	15.3027	15.4183	14.6968	15.2142	15.3635	15.0392	16.2183	16.2028	16.1419	+													3,17346040641674	0,0283404255319149	1,73659498733362	0,242019047619048	-0,937350591023764	-3,8475922251413	0,0747070772558513	0,939427932960894	0,0525452295939139	0,212697376329396	1,93823962725886	0,387294117647059	-1,05627791086833	-4,41806717338308	3,27829908872865	0,273	-0,981991767883303	-10,1680631235657	0,0747070772558513	0,939427932960894
	69	12.467	12.3623	12.3546	13.3008	11.8141	11.6437	13.403	13.7055	14.2317	12.6129	14.0782	12.6116	17.1577	16.1317	16.4611	+													4,32879851546729	0,0202857142857143	0,0961381994444574	0,9496401179941	0,141764005025227	0,268737510083401	0,651826390007047	0,445195678271309	-0,706244468688965	-1,44134430398064	1,23804248769214	0,611716129032258	1,52717526753743	2,63629556414778	2,42681551582956	0,376923076923077	-3,48265520731608	-6,06030219728313	0,651826390007047	0,445195678271309
	70	12.3	12.8947	13.8103	15.6567	15.9522	15.6599	17.5588	16.6751	14.8667	14.6591	14.9001	14.9867	15.9413	15.2844	15.1725	+													2,6658058124346	0,0446857142857143	2,44267983005132	0,215333333333333	-2,75460433959961	-6,12085519978545	1,8295917778924	0,114153846153846	-1,84698136647542	-4,10396254590612	0,312513006125184	0,954591760299625	0,610647837320963	0,764924935202551	1,12067904116595	0,736335483870968	-0,617417653401693	-2,38303051521527	1,8295917778924	0,114153846153846
	71	14.5677	15.2871	15.3076	16.1243	15.9988	16.5578	15.6196	15.3182	14.3843	17.3031	17.8905	17.3487	17.6738	17.4486	16.9661	+													4,28640780662714	0,0192	1,77669538472176	0,237142857142857	-1,17285124460856	-3,95678406390559	2,87614943141184	0,0544166666666667	-2,4599666595459	-7,99033633839809	1,284876574995	0,578868965517241	-1,11960442860921	-2,74020160875846	0,20796349551124	0,987493253373313	0,151211420694988	0,537400875182507	2,87614943141184	0,0544166666666667
	72	16.3385	16.271	16.0216	17.5851	17.471	17.6791	16.5042	16.2839	16.56	18.5411	18.9946	18.622	18.8216	18.6204	18.1447	+			+	Jarocin cotyledons OK T0_Jarocin cotyledons OK T1 -7					+	Jarocin cotyledons OK T0_Jarocin cotyledons OK T1 -7			6,91096628029714	0,02	3,56459067596978	0,32	-1,36803754170736	-12,043705111521	3,91445692591805	0,0711111111111111	-2,50890159606934	-14,7866648384575	3,39618639532798	0,129142857142857	-1,12902514139811	-10,9041751187497	0,319046692594868	0,953104339796861	0,19036865234375	0,778641791462851	3,91445692591805	0,0711111111111111
	73	18.4651	18.8922	18.2249	19.8782	20.0296	20.1473	18.9106	18.6938	18.7234	20.9204	21.4359	20.935	21.3175	20.7552	20.5388	+													5,95520857962067	0,014	2,68131667256819	0,169904761904762	-1,49096997578939	-7,0959783895625	3,24055280780497	0,0745882352941176	-2,56970405578613	-9,94241794580515	3,56222870059125	0,0872	-1,24244244893392	-12,0269658358539	0,323768437097817	0,950130353817505	0,226584752400715	0,788524962141865	3,24055280780497	0,0745882352941176
	74	16.023	16.0138	15.5719	17.0962	17.2274	17.5153	16.5356	15.8399	16.2745	18.1689	18.9296	18.3313	18.5384	18.3178	17.7731	+													5,2200893413854	0,0105454545454545	2,72399772192018	0,169473684210526	-1,41004244486491	-7,28390455820543	3,16034372163328	0,0661818181818182	-2,60703214009603	-9,47837606494065	1,95647029112558	0,414869565217391	-1,0629342397054	-4,47239847298299	0,340166384348971	0,942408437200384	0,266844431559246	0,82266370730613	3,16034372163328	0,0661818181818182
	75	15.0946	15.0522	14.685	16.3927	16.6565	16.6149	15.4819	15.465	15.8882	17.3213	17.8601	17.4002	17.648	17.3671	16.8775	+													5,83988517271835	0,00933333333333333	3,3295375111062	0,1776	-1,61076291402181	-10,4820603278956	3,58095298049311	0,0668571428571429	-2,58327420552572	-12,1602772742008	2,37515081567189	0,367636363636364	-0,94299062093099	-5,8665590352933	0,337709973949889	0,946013397129187	0,229656219482422	0,817567326950354	3,58095298049311	0,0668571428571429
	76	15.8895	15.4811	15.8414	16.9572	17.1554	17.289	14.7184	15.9569	15.9724	17.9677	18.6496	18.0112	18.4143	18.0194	17.6376	+													4,54526362883595	0,0172307692307692	3,0128313806918	0,105066666666667	-1,39653491973877	-8,67697584556717	3,19598031100809	0,0717894736842105	-2,47216637929281	-9,68199759452805	1,68713612735695	0,436648648648649	-1,58464463551839	-3,71564547944993	0,23178733700826	0,978968847352025	0,185760498046875	0,59079365335325	3,19598031100809	0,0717894736842105
	77	17.4126	17.0613	15.8947	17.1734	17.7403	17.5509	16.7286	16.6205	16.6266	15.4505	15.0544	16.4138	18.3313	17.5444	18.3493	+													2,6115945255548	0,0468648648648649	0,646760419087008	0,671257328990228	-0,698658625284828	-1,43147825907811	0,87624342299619	0,333687296416938	1,14999866485596	1,88201730805387	2,08576895086041	0,392	-0,829607645670571	-4,87199189902102	2,13830720582598	0,440727272727273	-2,43550205230713	-5,04184071821826	0,87624342299619	0,333687296416938
	78	15.5531	15.5158	15.9804	16.2516	16.0181	16.3745	16.021	15.6465	15.358	15.1811	15.4108	14.8142	16.4553	16.1086	16.0438	+													2,55326157260142	0,0493	1,36434828687032	0,347677419354839	-0,53165594736735	-2,92061932641834	1,12534368605113	0,240142538975501	0,54774538675944	2,39291629108975	1,160929516789	0,578742268041237	-0,539569854736326	-2,46880611562654	2,10978991183187	0,464347826086957	-1,06719303131104	-4,94909280105057	1,12534368605113	0,240142538975501
	79	12.5752	12.1047	11.4713	11.3555	10.785	11.1894	13.7308	12.7776	13.1141	11.552	10.8321	11.5668	11.3734	10.4278	11.1772	+													3,11534232352892	0,029469387755102	1,22082725425022	0,410877828054299	0,940422375996908	2,59852713618992	0,84884843973078	0,34236875	0,733452796936035	1,82755607723737	2,52024939110183	0,336	2,09750239054362	6,42434119641649	0,358627009244286	0,940051948051948	0,324136416117351	0,860778227277178	0,84884843973078	0,34236875
	80	18.5404	18.987	18.3156	19.8331	20.0277	20.3065	19.573	19.3068	19.3042	18.9395	19.6236	19.3853	20.2834	20.0892	19.9321	+													3,63401887323631	0,0205882352941177	2,40956501708604	0,182111111111111	-1,4414742787679	-5,9950284948137	1,17302626275834	0,224942307692308	-0,701821009318035	-2,49479895881935	1,80542376025293	0,423934426229508	-0,66111119588216	-4,03626610130865	1,60156775032653	0,604912280701754	-0,785447438557942	-3,49415550108051	1,17302626275834	0,224942307692308
	81	15.0938	16.174	15.9669	17.2773	17.3024	17.6091	16.9702	16.6103	16.9218	16.0057	16.6843	16.8681	17.5847	17.4192	17.3457	+													3,08809186472513	0,0286153846153846	2,04675117464673	0,206606060606061	-1,65138880411784	-4,74870850648417	0,852104343294999	0,342538582677165	-0,774499893188477	-1,83401530098606	1,65127711772711	0,443291139240506	-0,562178293863933	-3,62180274924752	1,57446208964884	0,641084745762712	-0,930475234985352	-3,42570972288946	0,852104343294999	0,342538582677165
[truncated: 13 more columns]

## Sheet: ANOVA significant embryo
		16	17	18	22	23	24	28	29	30	34	35	36	40	41	42	ANOVA Significant	Student's T-test Significant Jarocin embryonic axis OK T0_Jarocin embryonic axis OK T1 -3	Student's T-test significant	Student's T-test Significant Jarocin embryonic axis DAMAGED T1 -3_Jarocin embryonic axis OK T1 -3	Student's T-test significant_	Student's T-test Significant Jarocin embryonic axis OK T1 -7_Jarocin embryonic axis OK T1 -3	Student's T-test significant__	Student's T-test Significant Jarocin embryonic axis OK T0_Jarocin embryonic axis OK T1 -7	Student's T-test significant___	Student's T-test Significant Jarocin embryonic axis OK T0_Jarocin embryonic axis DAMAGED T1 -7	Student's T-test significant____	Student's T-test Significant Jarocin embryonic axis OK T0_Jarocin embryonic axis DAMAGED T1 -3	Student's T-test significant_____	#NAME?	ANOVA q-value	-Log Student's T-test p-value Jarocin embryonic axis OK T0_Jarocin embryonic axis OK T1 -3	Student's T-test q-value Jarocin embryonic axis OK T0_Jarocin embryonic axis OK T1 -3	Student's T-test Difference Jarocin embryonic axis OK T0_Jarocin embryonic axis OK T1 -3	Student's T-test Test statistic Jarocin embryonic axis OK T0_Jarocin embryonic axis OK T1 -3	-Log Student's T-test p-value Jarocin embryonic axis DAMAGED T1 -3_Jarocin embryonic axis OK T1 -3	Student's T-test q-value Jarocin embryonic axis DAMAGED T1 -3_Jarocin embryonic axis OK T1 -3	Student's T-test Difference Jarocin embryonic axis DAMAGED T1 -3_Jarocin embryonic axis OK T1 -3	Student's T-test Test statistic Jarocin embryonic axis DAMAGED T1 -3_Jarocin embryonic axis OK T1 -3	-Log Student's T-test p-value Jarocin embryonic axis OK T1 -7_Jarocin embryonic axis OK T1 -3	Student's T-test q-value Jarocin embryonic axis OK T1 -7_Jarocin embryonic axis OK T1 -3	Student's T-test Difference Jarocin embryonic axis OK T1 -7_Jarocin embryonic axis OK T1 -3	Student's T-test Test statistic Jarocin embryonic axis OK T1 -7_Jarocin embryonic axis OK T1 -3	-Log Student's T-test p-value Jarocin embryonic axis OK T0_Jarocin embryonic axis OK T1 -7	Student's T-test q-value Jarocin embryonic axis OK T0_Jarocin embryonic axis OK T1 -7	Student's T-test Difference Jarocin embryonic axis OK T0_Jarocin embryonic axis OK T1 -7	Student's T-test Test statistic Jarocin embryonic axis OK T0_Jarocin embryonic axis OK T1 -7	-Log Student's T-test p-value Jarocin embryonic axis OK T0_Jarocin embryonic axis DAMAGED T1 -7	Student's T-test q-value Jarocin embryonic axis OK T0_Jarocin embryonic axis DAMAGED T1 -7
		#!{Type}E	E	E	E	E	E	E	E	E	E	E	E	E	E	E	C	C	C	C	C	C	C	C	C	C	C	C	C	N	N	N	N	N	N	N	N	N	N	N	N	N	N	N	N	N	N	N	N
		#!{C:Group1}0 osie	0 osie	0 osie	1 osie	1 osie	1 osie	1 osie	1 osie	1 osie	1 osie	1 osie	1 osie	1 osie	1 osie	1 osie
		#!{C:Group1_}Jarocin embryonic axis OK T0	Jarocin embryonic axis OK T0	Jarocin embryonic axis OK T0	Jarocin embryonic axis OK T1 -3	Jarocin embryonic axis OK T1 -3	Jarocin embryonic axis OK T1 -3	Jarocin embryonic axis DAMAGED T1 -3	Jarocin embryonic axis DAMAGED T1 -3	Jarocin embryonic axis DAMAGED T1 -3	Jarocin embryonic axis OK T1 -7	Jarocin embryonic axis OK T1 -7	Jarocin embryonic axis OK T1 -7	Jarocin embryonic axis DAMAGED T1 -7	Jarocin embryonic axis DAMAGED T1 -7	Jarocin embryonic axis DAMAGED T1 -7
		#!{C:Group2 - axis vs cotyledons}embryonic axis	embryonic axis	embryonic axis	embryonic axis	embryonic axis	embryonic axis	embryonic axis	embryonic axis	embryonic axis	embryonic axis	embryonic axis	embryonic axis	embryonic axis	embryonic axis	embryonic axis
	1	19.4336	19.1834	18.1416	18.395	18.0979	17.5346	17.9554	18.5514	17.5816	17.1712	15.651	16.1605	16.5088	16.2004	16.5188	+									+	Jarocin embryonic axis OK T0_Jarocin embryonic axis DAMAGED T1 -7			3,1800182293092	0,0195428571428571	0,905326303448483	0,423818574514039	0,910365422566731	1,94013553895176	0,0177811156864849	1	0,0202681223551409	0,0535195250100446	1,51470878629804	0,182230769230769	-1,68158658345541	-3,27759894903025	1,91302532358995	0,130017391304348	2,59195200602214	4,34370870007908	2,44632491196351	0,0474285714285714
	2	18.6517	19.1685	17.8973	17.7775	17.4166	17.1051	17.2055	17.8789	17.6539	16.7533	16.9527	17.1837	17.1113	16.8837	16.8191	+													2,68110774418875	0,0235121951219512	1,28108443175867	0,308914285714286	1,13941065470378	2,73172383016844	0,203699288051908	0,935428154631656	0,1463623046875	0,527728284614418	0,953369312415083	0,352221276595745	-0,469846725463867	-2,03690474682826	1,83942091909899	0,134707692307692	1,60925738016764	4,13171551186632	1,90009717509926	0,0815698924731183
	3	19.7835	18.8719	19.7482	19.3371	19.4708	19.3074	16.9021	17.3185	17.5801	17.2521	17.2776	17.2399	17.7105	17.9003	17.2971	+					+	Jarocin embryonic axis OK T1 -7_Jarocin embryonic axis OK T1 -3							5,34397305674943	0,0164	0,115435876612184	0,933662839879154	0,0960680643717424	0,317720458809923	3,30533882614367	0,544	-2,10486602783203	-10,3326481199091	5,67842732684159	0	-2,11525408426921	-41,0881307541348	2,75242067137625	0,079	2,21132214864095	7,41147722566242	2,20821957457066	0,062496
	4	18.0111	18.2117	17.8719	17.427	17.3302	17.2382	17.0402	17.6529	17.6421	16.8381	16.7152	16.8325	16.5969	16.5481	16.4653	+							+	Jarocin embryonic axis OK T0_Jarocin embryonic axis OK T1 -7	+	Jarocin embryonic axis OK T0_Jarocin embryonic axis DAMAGED T1 -7			4,82947983024546	0,0124705882352941	2,46576161365619	0,204666666666667	0,699773788452148	6,20986502354646	0,209242238445669	0,940442136498516	0,113273620605469	0,540294342562785	2,86378870996332	0,065625	-0,536501566569008	-7,93073774624885	3,50263513429905	0,052	1,23627535502116	11,6118998574008	3,83584564005332	0,012
	5	17.7203	18.2977	17.637	16.8348	16.9117	17.2146	15.9559	16.0616	16.1276	16.3798	15.9185	15.9831	15.9541	15.9177	15.6607	+									+	Jarocin embryonic axis OK T0_Jarocin embryonic axis DAMAGED T1 -7			5,46606356010583	0,0173333333333333	1,70943725451977	0,241527272727273	0,897960027058922	3,77477421850031	2,75772600800183	0,336	-0,938672383626301	-7,43550767776259	2,07180539134857	0,130988505747126	-0,893214861551918	-4,82759621679802	2,67836680224936	0,0689473684210526	1,79117488861084	7,08314909618474	3,06958430138193	0,0258536585365854
	6	21.4229	21.5151	21.2336	20.8845	21.1201	20.977	21.3791	21.9502	22.2417	21.0133	21.0197	21.0637	20.9987	20.8246	20.7904	+													2,79952051816282	0,0207207207207207	1,67739818294295	0,237613445378151	0,396703720092773	3,69001227035536	1,51945742997515	0,427766990291262	0,863157272338867	3,28923313689863	0,211447289318917	0,82948670212766	0,0383421579996721	0,545276183297784	1,88023628960297	0,129	0,358361562093101	4,24835092795215	2,1088354939268	0,0664827586206897
	7	16.9575	17.5106	17.4878	17.763	17.9917	16.7672	17.7323	18.6628	18.1923	21.1771	20.326	17.7197	20.1826	21.816	22.7566	+													2,52710922761971	0,0261258741258741	0,171086328056602	0,894117340286832	-0,188692728678387	-0,45245512893211	0,676944387977619	0,750557504873294	0,68848991394043	1,49027183743095	0,944897387274604	0,347319502074689	2,23361968994141	2,01976679876557	1,07869860567056	0,28156862745098	-2,42231241861979	-2,29468028289803	2,27815990930078	0,0563826086956522
	8	24.927	25.1101	24.3612	23.6162	24.5681	23.9172	22.9318	23.7662	23.8312	23.5581	23.3419	23.0219	23.0602	23.2683	23.1869	+									+	Jarocin embryonic axis OK T0_Jarocin embryonic axis DAMAGED T1 -7			2,65033575000712	0,0230769230769231	0,99701782808715	0,390442748091603	0,765607198079426	2,1257426283326	0,578769092720273	0,783535031847134	-0,524073282877605	-1,29896526365495	1,06299182861324	0,311258145363409	-0,726533253987629	-2,26190100508373	2,25815087316268	0,0878888888888889	1,49214045206705	5,44660634981457	2,6531183747386	0,0391428571428571
	9	16.0296	17.3188	15.8194	16.108	16.1808	15.5283	15.641	16.5489	16.2542	15.2842	15.271	14.6584	14.3502	14.2367	14.6121	+													2,59831807009945	0,024	0,367529794978021	0,758465034965035	0,450227101643879	0,879048053166203	0,24443686016217	0,929552569169961	0,209015210469563	0,618727585255492	1,38678283081973	0,214768	-0,867815017700195	-2,97253863845039	1,20932195596609	0,23651497005988	1,31804211934407	2,5734091150252	1,8388251012805	0,08644
	10	24.2238	23.8525	24.7548	22.2865	22.0906	23.5126	24.0927	24.2367	22.7815	25.1205	24.5885	24.6168	25.9528	25.3947	25.7189	+													3,14295108881446	0,0196111111111111	1,4788131924998	0,264666666666667	1,64712460835775	3,19039412831978	0,770047524355119	0,727341288782816	1,07371966044108	1,67218150216777	1,96385408499131	0,141278350515464	2,14537747701009	4,49454106148465	0,727104968714047	0,455899408284024	-0,498252868652344	-1,58812296379691	1,99424949700974	0,0673647058823529
	11	11.9665	13.1512	12.5265	13.0081	13.8033	12.1062	12.7855	13.396	12.7075	13.4698	12.4875	12.0068	15.5567	14.9172	15.9818	+									+	Jarocin embryonic axis OK T0_Jarocin embryonic axis DAMAGED T1 -7			2,93943568970868	0,0197052631578947	0,286619728780673	0,811045280122794	-0,424492200215656	-0,710063085828908	0,00580980203985754	0,99788679245283	-0,00950400034586529	-0,0177191344349592	0,186013859534015	0,847684413085311	-0,317868868509928	-0,487204879915871	0,0676700492085077	0,953295618413755	-0,106623331705729	-0,193881383385302	2,50586671042642	0,0434418604651163
	12	23.5603	23.2277	24.1277	21.9122	19.8847	21.7856	22.6127	22.9336	21.8671	23.7572	23.3418	23.5935	24.4442	23.7353	24.7945	+													2,8905435269337	0,02036	1,5881292314838	0,25614598540146	2,44436836242676	3,46012094189447	0,811804193125717	0,71305974025974	1,2769406636556	1,7543009213268	1,62510105126648	0,168163742690058	2,36994425455729	3,55423843305885	0,0917276640178742	0,933496567505721	0,074424107869465	0,257352383534531	0,775763492392664	0,357477428180575
	13	12.0812	15.0509	15.3432	15.993	13.9265	15.8926	16.7589	17.9437	18.3125	17.8827	17.8188	17.8778	16.3262	16.9627	16.4723	+													2,22641467372119	0,0366918918918919	0,376197911924225	0,749315602836879	-1,11227289835612	-0,896771329147324	1,36776036891491	0,470941176470588	2,4009682337443	2,92848686325262	1,73633438454691	0,153006993006993	2,58909638722738	3,84688917506676	1,6240010871186	0,161409090909091	-3,7013692855835	-3,55141629623251	1,07737158369514	0,228757637474542
	14	20.38	21.9893	21.619	20.4698	22.2389	20.348	20.6147	20.7612	20.1102	25.0071	22.0401	20.2021	25.6347	25.3259	25.7246	+									+	Jarocin embryonic axis OK T0_Jarocin embryonic axis DAMAGED T1 -7			2,39763849154974	0,0295515151515152	0,14798394991115	0,911939278937381	0,310551325480141	0,397585731345123	0,336698452851645	0,90062959472196	-0,523558298746746	-0,815466936487034	0,38514936440656	0,698575342465753	1,39752197265625	0,915009953453791	0,297620646143825	0,790100076982294	-1,08697064717611	-0,733473060832741	2,96716242256139	0,0279148936170213
	15	23.4027	23.3084	24.0551	21.0742	19.9738	21.2785	22.0496	22.5401	21.9193	24.2374	23.9252	24.1822	24.8698	24.3274	24.7656	+													5,52336606989149	0,018	2,41292236589875	0,182666666666667	2,81324323018392	6,00768600849348	1,44874985203174	0,449391304347826	1,39417266845703	3,11834134912755	2,88207789011063	0,0664	3,33945020039876	8,0190641508189	0,971680256298258	0,325268085106383	-0,526206970214844	-2,07406032757747	1,68296745809907	0,0920325203252032
	16	25.0941	24.1388	25.084	24.4045	24.0164	24.5066	23.9087	23.8167	24.2005	23.3989	23.4222	23.3653	23.9754	23.7081	23.6789	+													2,69318204311234	0,0230491803278689	0,590806774081633	0,577329962073325	0,463132858276367	1,32245436777422	0,818452784558332	0,710694736842105	-0,333868026733398	-1,76741829922648	2,43244538367353	0,104307692307692	-0,913672129313152	-6,08173321634047	1,91189939180169	0,128896551724138	1,37680498758952	4,3404093015427	1,38983165194424	0,139841359773371
	17	22.2492	20.9348	21.0999	21.6762	22.2618	20.7001	21.8653	22.457	21.799	22.9926	21.8222	22.2695	23.3864	24.342	24.4171	+													2,54707609467712	0,0256	0,066930441355971	0,957089285714286	-0,11803690592448	-0,191891132223989	0,420430612876027	0,84718756936737	0,494394302368164	0,986324046262839	0,647575777505574	0,496869791666667	0,815418879191078	1,43306616788363	0,805540813512011	0,408072487644152	-0,933455785115559	-1,74195483280394	2,10815300895128	0,066027397260274
	18	19.7323	19.9054	19.8729	18.9892	19.1261	19.0241	19.2301	18.4269	18.636	18.9911	18.9633	18.8319	21.2288	20.0825	21.3434	+							+	Jarocin embryonic axis OK T0_Jarocin embryonic axis OK T1 -7					3,74268862102509	0,016093023255814	3,52554783985792	0,184	0,790414174397785	11,7698428287044	0,505767089584723	0,820772602739726	-0,282120386759441	-1,15591586202283	0,854267504266375	0,387272727272727	-0,117656707763672	-1,83830864583105	3,63502522861125	0,0512	0,908070882161457	12,5532394231161	1,21278450620143	0,186849056603774
	19	23.2288	24.1199	23.5752	23.3311	23.5902	23.1901	24.1701	24.3283	24.6795	24.141	24.1521	24.2826	24.2427	24.279	24.1911	+													2,6246446557279	0,0230518518518519	0,403232697515664	0,724698060941828	0,270827611287437	0,95166972754911	2,23258464273377	0,2576	1,02216084798177	5,35816882061477	2,54794772627262	0,0885217391304348	0,821449279785156	6,53576705855528	0,980131538948134	0,32148275862069	-0,550621668497719	-2,09126342478976	1,07557859964302	0,22883569979716
	20	17.3042	18.1291	16.8815	16.4057	17.1758	14.8457	16.9328	17.0583	17.5413	20.0472	18.4026	17.2834	21.948	22.149	21.9673	+									+	Jarocin embryonic axis OK T0_Jarocin embryonic axis DAMAGED T1 -7			4,03454470942452	0,0165	0,767628094516044	0,481579661016949	1,29586760203044	1,66743606651717	0,660219930085692	0,754950943396226	1,03504721323649	1,45769170388283	1,08473701780237	0,304322916666667	2,43529923756918	2,30732140344867	0,574912050800077	0,542079439252336	-1,13943163553874	-1,2914348330966	3,60361473274451	0,00635294117647059
	21	20.0612	19.8473	19.7812	19.4504	19.4924	19.9171	15.9422	16.1701	17.1776	17.7169	17.6293	17.8343	17.8428	19.4262	17.9741	+					+	Jarocin embryonic axis OK T1 -7_Jarocin embryonic axis OK T1 -3	+	Jarocin embryonic axis OK T0_Jarocin embryonic axis OK T1 -7					4,31842574041196	0,0153846153846154	0,740593883509345	0,494638709677419	0,276599884033203	1,61449143273214	2,84121415913127	0,542	-3,19001738230387	-7,82292420425461	3,52979484530813	0,027	-1,89312489827474	-11,7993425156818	4,51798606434891	0,108	2,16972478230795	21,0088103214255	1,34745106321001	0,154714285714286
	22	16.9121	15.7204	15.6673	15.2573	15.554	15.252	15.0281	15.8868	15.959	14.0206	14.4314	13.2308	14.3976	13.5561	13.3675	+													3,0103735198382	0,0194022988505747	0,825629407128823	0,463637051039698	0,74547831217448	1,78159177375079	0,356928146885978	0,885473684210526	0,270199457804361	0,857283945458205	1,78804526232062	0,146878787878788	-1,46015167236328	-3,98805854113788	1,82861476179403	0,134105263157895	2,20562998453776	4,10121091936556	1,97075980168653	0,0715
	23	16.3667	16.1287	16.0368	15.8368	15.61	15.6048	15.2896	15.9015	16.1009	15.3131	15.3337	15.3867	15.362	15.1684	15.0071	+									+	Jarocin embryonic axis OK T0_Jarocin embryonic axis DAMAGED T1 -7			2,5839293215004	0,0243188405797101	1,77861846272595	0,212269230769231	0,493499120076496	3,962071500549	0,113667029771095	0,97088487865588	0,0801305770874023	0,313284554281005	1,88600536262133	0,149137614678899	-0,339396476745605	-4,26502030945975	2,93299736308923	0,0541428571428571	0,832895596822102	8,26968130450359	2,66516406739659	0,0381449275362319
	24	17.7556	17.5159	17.8422	17.9706	18.1232	18.2066	19.0445	19.1905	19.657	18.3884	18.6769	18.8203	18.3457	18.8361	18.3119	+													3,95591501306457	0,0170588235294118	1,52725769779903	0,2565	-0,395581563313804	-3,30839416493596	2,42959805359534	0,2375	1,19718424479166	6,07088645972243	1,6640013102261	0,167552795031056	0,528420130411781	3,65492994684754	2,34872781003835	0,0816615384615385	-0,924001693725586	-5,76947645242534	1,8134533961163	0,0862200956937799
	25	18.7457	19.5809	19.1291	18.9663	19.08	18.8571	19.7154	19.7829	20.214	19.7058	19.721	19.7941	19.874	19.9539	19.8215	+					+	Jarocin embryonic axis OK T1 -7_Jarocin embryonic axis OK T1 -3							2,92265914017762	0,0198762886597938	0,299212782887376	0,810655090765588	0,184072494506836	0,736848407047817	2,28575656403503	0,266193548387097	0,936250686645508	5,5434128804058	3,41920416335739	0,0283636363636364	0,772446314493816	11,0536510910539	1,13910154122201	0,260851752021563	-0,58837381998698	-2,42215602334311	1,39493932598226	0,140194842406877
	26	16.4327	15.6358	16.1936	16.0438	16.3629	16.4425	15.713	16.7152	15.9685	17.858	18.1401	17.2678	18.1932	17.8123	17.8931	+									+	Jarocin embryonic axis OK T0_Jarocin embryonic axis DAMAGED T1 -7			3,8488780575432	0,0167368421052632	0,29917213044193	0,810015772870662	-0,195731480916344	-0,736762262592142	0,176462258114598	0,943638888888889	-0,150850613911949	-0,465030149179248	2,1789900773532	0,129111111111111	1,47223981221517	5,17648701361491	2,05656351459672	0,111466666666667	-1,66797129313151	-4,77948747960626	2,69235448228468	0,0365373134328358
	27	15.2319	16.316	15.9704	16.118	15.1876	14.8906	15.1837	15.3061	15.1767	18.8411	16.51	16.1881	20.5844	19.8083	20.4716	+									+	Jarocin embryonic axis OK T0_Jarocin embryonic axis DAMAGED T1 -7			4,22975024389754	0,0150666666666667	0,378584762486649	0,745628444444444	0,440722147623699	0,901640769002611	0,18052898862695	0,94415406162465	-0,176556905110676	-0,4744971528464	0,909565873238723	0,366567514677104	1,78102811177572	1,94863551167629	0,680727834839354	0,470801089918256	-1,34030596415202	-1,49764424557732	3,42510573193579	0,0118461538461538
	28	15.8083	16.324	15.7622	18.2471	16.0577	16.9465	17.5676	17.0411	15.7053	17.2819	17.5337	17.8061	20.7234	18.4809	19.7585	+													2,44443080330341	0,028253164556962	0,780892998130522	0,476375	-1,11895275115967	-1,69346959002811	0,136777398298181	0,964223376623377	-0,312446912129719	-0,37044773886895	0,281448353561329	0,77886637298091	0,456804911295574	0,69900362333567	2,58774515193903	0,0704186046511628	-1,57575766245524	-6,69876991411846	2,26609253377738	0,0563418803418803
	29	22.7268	23.9489	22.7514	19.7946	19.5116	21.599	20.7005	18.9846	20.4216	19.6365	19.8824	19.4706	19.5976	18.3711	17.3411	+									+	Jarocin embryonic axis OK T0_Jarocin embryonic axis DAMAGED T1 -7			3,02582596664112	0,0191627906976744	1,68040087868968	0,24424347826087	2,84062385559082	3,69790432409683	0,114692777991689	0,971605739238927	-0,266155242919922	-0,315858198169068	0,407741237637917	0,679506654835847	-0,63855489095052	-0,960773518567586	2,93311140336053	0,0561481481481481	3,47917874654134	8,27025047159112	2,44677993796323	0,0479555555555556
	30	20.7593	20.3495	20.6235	21.0641	20.9574	20.8428	21.1408	21.5259	21.2743	21.7767	21.2416	20.8491	22.1105	21.8183	21.7701	+									+	Jarocin embryonic axis OK T0_Jarocin embryonic axis DAMAGED T1 -7			2,86439891125254	0,0203106796116505	1,29647743583941	0,300285714285714	-0,377335230509438	-2,76620895997915	1,29659347376461	0,502823529411765	0,358900705973308	2,76646965284769	0,533312572034415	0,57934282584885	0,334347407023113	1,21004359468445	1,13607571955102	0,262774193548387	-0,711682637532551	-2,41571452442656	2,92420500038515	0,0267755102040816
	31	19.6625	18.2138	20.1051	20.4412	20.4335	20.7484	21.1493	21.0641	21.8264	20.5977	20.9553	20.7205	20.568	21.0743	20.2846	+													1,98352731143021	0,0497217391304348	0,98008021427179	0,389359413202934	-1,21387736002604	-2,09115884474928	1,42781305230601	0,452266666666667	0,805595397949219	3,06867706644724	0,666360901936542	0,492059539918809	0,216786066691082	1,46965321542008	1,15856212359089	0,253173184357542	-1,43066342671712	-2,46373098412269	1,00138431738572	0,254798534798535
	32	17.7935	16.9986	17.7457	17.9071	17.8577	17.6006	19.1595	18.743	19.3859	18.6538	18.7408	18.8662	18.9726	19.0723	18.958	+									+	Jarocin embryonic axis OK T0_Jarocin embryonic axis DAMAGED T1 -7			4,29893220327402	0,0154074074074074	0,42993989218302	0,701288331726133	-0,275849024454754	-1,00540517944918	2,46342335499108	0,239428571428571	1,3076852162679	6,20079865521677	2,98279849961486	0,06976	0,965176264444988	8,52165468565976	2,0276096610496	0,110893617021277	-1,24102528889974	-4,68909509196938	2,33708239310968	0,0500183486238532
	33	16.9449	15.3738	15.7944	13.6871	15.9276	14.5888	13.5499	13.0458	16.1845	13.2805	13.2572	13.2127	12.3762	12.8342	12.006	+									+	Jarocin embryonic axis OK T0_Jarocin embryonic axis DAMAGED T1 -7			1,97497249625256	0,0499570815450644	0,745354707469771	0,488814216478191	1,30318800608317	1,62380522456091	0,15117551770539	0,94938177014531	-0,47443962097168	-0,405249820200924	1,0714689897831	0,310557544757033	-1,48438040415446	-2,27957425135246	2,39261573393587	0,083	2,78756841023763	5,93146706330207	2,633598667752	0,0375342465753425
	34	17.1798	17.4515	17.3743	17.521	17.4191	16.7807	15.8831	16.0949	16.8834	16.197	16.1844	16.2486	16.39	16.7903	16.3487	+							+	Jarocin embryonic axis OK T0_Jarocin embryonic axis OK T1 -7					2,48113815334949	0,02752	0,143568969273644	0,916239294710328	0,0949357350667306	0,386937131960989	1,17176866190297	0,548858638743455	-0,953131357828777	-2,4920919669274	1,94281947077405	0,13926213592233	-1,03027534484863	-4,43167093652123	3,76206542828785	0,0731428571428571	1,12521107991536	13,5250266693606	2,15126720754817	0,0658484848484849
	35	18.5622	18.4831	18.4578	17.5196	17.8096	17.7971	17.6732	17.7847	17.7744	17.7329	17.5256	17.7529	17.4902	17.3582	17.4399	+							+	Jarocin embryonic axis OK T0_Jarocin embryonic axis OK T1 -7	+	Jarocin embryonic axis OK T0_Jarocin embryonic axis DAMAGED T1 -7			5,66445196533925	0,0213333333333333	2,86657282098522	0,146133333333333	0,792220433553062	7,94412657164198	0,128123389829855	0,966825781748564	0,0353094736735038	0,349238430007603	0,116823456283409	0,912982164090369	-0,0383243560791016	-0,321192910151403	3,33074010464215	0,0496842105263158	0,830544789632164	10,489538391508	4,56295328240658	0
	36	21.1025	22.8318	21.2718	21.4101	21.3033	21.3526	19.6135	19.5172	19.7814	19.8743	19.9815	19.9939	20.474	20.2797	20.5267	+			+	Jarocin embryonic axis DAMAGED T1 -3_Jarocin embryonic axis OK T1 -3	+	Jarocin embryonic axis OK T1 -7_Jarocin embryonic axis OK T1 -3							3,21440348390462	0,0195757575757576	0,276961269911096	0,818730447987851	0,380027770996094	0,68937815562638	4,48930882761622	0	-1,7179381052653	-20,6622284542827	5,05804823385845	0,062	-1,4054012298584	-28,719331631034	1,49773938641022	0,18277358490566	1,78542900085449	3,23621176542283	1,10770795380954	0,22193220338983
	37	15.0879	16.0067	15.6498	14.984	15.0174	14.7652	14.7258	15.4706	15.8373	18.623	16.3362	14.9131	20.4872	19.8502	19.0568	+									+	Jarocin embryonic axis OK T0_Jarocin embryonic axis DAMAGED T1 -7			3,21345417205374	0,0192835820895522	1,11168640476066	0,333654761904762	0,659268697102865	2,36401194446048	0,556465460836062	0,789327245053272	0,422344207763672	1,25538626411782	0,718233252942812	0,462641288433382	1,70190556844075	1,57079530944994	0,395801840250066	0,700017730496454	-1,04263687133789	-0,936634213423635	2,99007453371186	0,0285217391304348
	38	19.7199	20.0721	19.3415	17.8132	17.717	18.2274	17.3156	18.1859	18.1272	19.5301	19.3482	19.3045	18.7545	18.4835	18.207	+													4,03223116148834	0,0161212121212121	2,6170382799835	0,220470588235294	1,7919807434082	6,82098220924172	0,0456911619706017	0,990424642464246	-0,0429719289143904	-0,133645024682435	3,00172356077339	0,0792727272727273	1,47508176167806	8,61923017235228	0,644778844910367	0,488692307692308	0,316898981730144	1,42761915456129	2,01964131033615	0,0680727272727273
	39	17.7047	19.9604	17.5009	18.2801	17.9885	18.9829	16.1072	16.2927	15.5292	16.5579	16.7132	17.0154	18.1004	17.982	18.1708	+													2,37993554514231	0,030562874251497	0,0111743026903029	0,99570431211499	-0,0285078684488944	-0,03387688755482	2,54513806022482	0,2968	-2,44077364603679	-6,52438929951857	2,15719782488676	0,127636363636364	-1,65496508280436	-5,10401753298305	0,952187990768927	0,333338842975207	1,62645721435547	2,03451306646867	0,142824792800717	0,873853012048193
	40	17.0488	18.3452	16.3946	16.9019	17.2964	17.9038	17.5714	17.7525	17.73	18.3739	18.2384	17.6708	22.308	21.3735	21.952	+									+	Jarocin embryonic axis OK T0_Jarocin embryonic axis DAMAGED T1 -7			5,12725971584732	0,015	0,0561151107990959	0,967495594713656	-0,104486465454102	-0,162501756252599	0,461613008612122	0,832423645320197	0,317285537719727	1,06859539679481	0,938226290596092	0,351370143149284	0,726984024047852	2,00629461872155	0,609015977660071	0,517799019607843	-0,831470489501953	-1,35795546092313	2,72144996015198	0,0401311475409836
	41	20.1305	20.9096	20.0367	19.7493	20.1388	20.7757	20.3902	20.4218	20.7775	20.6445	20.6531	20.4728	22.6175	22.6679	23.2223	+									+	Jarocin embryonic axis OK T0_Jarocin embryonic axis DAMAGED T1 -7			4,58405890613172	0,0116521739130435	0,123517151442923	0,927911980440098	0,137667973836265	0,337855417572304	0,403720582316998	0,853586353944563	0,308561325073242	0,952655552441452	0,533285826551526	0,57870897155361	0,368865331014	1,20999114285499	0,337635931858478	0,753463098134631	-0,231197357177734	-0,81741361596878	2,73509939870862	0,0414915254237288
	42	23.2457	22.6834	23.0405	23.8439	23.5535	23.5641	24.1306	24.0101	24.3356	23.7411	23.9731	24.2404	23.8704	24.1597	23.6684	+													3,11357400305309	0,01936	1,60316530249392	0,253263157894737	-0,663972854614258	-3,49821471098131	1,70243343398286	0,402157894736842	0,50492731730143	3,75614021130633	0,893172766970191	0,371977186311787	0,331010182698567	1,91580860626282	1,98267859842951	0,114461538461538	-0,994983037312824	-4,55135413629142	1,85718528919075	0,085025641025641
	43	15.013	15.308	15.2659	15.563	15.6611	15.3917	15.8901	15.5188	15.9739	15.6495	15.3014	15.2858	16.2782	16.0502	16.6279	+									+	Jarocin embryonic axis OK T0_Jarocin embryonic axis DAMAGED T1 -7			3,12615943920065	0,0192972972972973	1,32491005797642	0,291965367965368	-0,342994372049967	-2,83041916116606	0,729551103521873	0,74295154185022	0,25563907623291	1,59290260291171	0,371547479034881	0,710701342281879	-0,126387596130371	-0,887270592772694	0,651955021919749	0,485997405966278	-0,216606775919596	-1,44159481967326	2,37374687014293	0,0449811320754717
	44	22.5217	23.8292	22.3545	21.8546	21.7628	21.6465	21.9094	22.0669	20.9663	21.4617	20.8235	20.5639	20.8858	20.6175	20.8627	+													2,50895258030386	0,0265034013605442	1,14768752275236	0,327294871794872	1,14720026652018	2,44046740941062	0,111177685226666	0,968657195799877	-0,107113520304363	-0,307023893891095	1,37434130495588	0,219622047244094	-0,804941813151043	-2,94369025767069	1,65617139974155	0,152923076923077	1,95214207967123	3,63452273106304	1,95160246503144	0,0722234636871508
	45	20.372	24.6111	22.4236	20.1919	19.6241	20.1449	19.3222	19.0157	18.9415	18.482	18.3492	18.3885	17.9728	18.0496	17.8819	+													2,84049291597931	0,0206857142857143	0,93796958531376	0,413944700460829	2,48190625508626	2,00577660310195	1,84151088414517	0,39648275862069	-0,89387321472168	-4,13763321938552	2,97667086402743	0,0718461538461538	-1,58042780558268	-8,49027828129594	1,5309003258081	0,1821	4,06233406066895	3,31736367437548	1,67146268639047	0,0933172690763052
	46	18.328	17.4843	18.1981	18.9049	18.9086	18.6203	19.6003	19.3883	19.9052	19.2358	19.1672	19.3696	19.3633	19.6601	19.2838	+													3,83066599219657	0,0162	1,35277699296299	0,283472727272727	-0,807783126831055	-2,8940146501548	2,00235739304386	0,33495652173913	0,820035934448242	4,61130743089871	1,78079324584345	0,149323308270677	0,446293512980144	3,96805667683484	2,01922397307096	0,108285714285714	-1,2540766398112	-4,6631562230247	2,12692565331301	0,0639142857142857
	47	19.0932	18.5684	18.8121	20.6375	19.2935	20.0258	20.4901	19.3616	19.1903	21.5424	22.2043	22.8141	23.0806	22.8757	23.5833	+									+	Jarocin embryonic axis OK T0_Jarocin embryonic axis DAMAGED T1 -7			4,96480843605051	0,012	1,30441922673805	0,296033898305085	-1,16104316711426	-2,78407662981406	0,209771667713248	0,941828996282528	-0,304950078328453	-0,541491352349954	1,83452777714714	0,148	2,20132255554199	4,11788345783852	2,97139293161752	0,0583076923076923	-3,36236572265625	-8,46333733232894	4,13365850423451	0
	48	17.2484	18.3811	17.353	18.6418	17.7929	18.0938	18.6343	17.6038	17.5445	20.9548	20.2827	20.7354	23.8039	24.1319	22.3206	+									+	Jarocin embryonic axis OK T0_Jarocin embryonic axis DAMAGED T1 -7			5,65735589441009	0,0188571428571429	0,515436346190482	0,631293333333333	-0,515319188435871	-1,17494207494499	0,224678198842029	0,945093990755008	-0,248584747314453	-0,574971769738886	2,83895905487034	0,0665454545454545	2,48149108886719	7,8122268070324	2,72162774609412	0,0770588235294118	-2,99681027730306	-7,27335554405083	3,01143219159831	0,0269090909090909
	49	15.4752	14.3473	14.4943	15.5518	14.903	14.5236	15.201	14.2517	14.3037	23.2455	20.8105	17.2851	25.2837	25.5256	24.7912	+									+	Jarocin embryonic axis OK T0_Jarocin embryonic axis DAMAGED T1 -7			5,02067564608549	0,0125333333333333	0,180777168531225	0,888058124174373	-0,220515569051106	-0,475073644471307	0,400856898627863	0,855936440677966	-0,407328605651855	-0,946866801273699	1,44357102689739	0,203563318777293	5,4542506535848	3,10601772781188	1,48829199753532	0,184	-5,6747662226359	-3,21329625903602	4,82797455259652	0
	50	14.0326	15.2849	14.3715	14.0505	14.3543	11.7893	14.4353	14.1734	14.6292	14.9036	13.5585	14.4196	17.1088	17.2793	16.5625	+													2,59430736279706	0,024029197080292	0,58284519292421	0,578534161490683	1,16494941711426	1,30692106909154	0,547350094982446	0,791109792284866	1,01458930969238	1,23754908254198	0,42509914484405	0,669784728610856	0,895805040995279	0,995698657214185	0,189782555058588	0,861446254071661	0,269144376118978	0,495897078186044	2,3027163930275	0,0512566371681416
	51	19.0646	21.2887	19.1463	17.5215	17.5139	17.2929	16.9366	17.3	16.6601	18.9355	18.4518	18.5117	18.4489	17.6585	18.6141	+													2,64002808102388	0,0231515151515152	1,50985955186911	0,262341463414634	2,39041709899902	3,26574212932895	1,12276784309192	0,566209523809524	-0,477216084798176	-2,38745556924344	2,66262297255009	0,0767619047619048	1,19023259480794	7,015020993831	0,740063012689751	0,444066066066066	1,20018450419108	1,61345311184743	0,948699288016703	0,281649913344887
	52	18.5536	17.9056	18.0996	17.431	17.2944	17.1635	18.1747	17.873	18.0035	17.7746	17.4636	17.4456	17.8145	17.7306	17.3732	+													2,43910390114476	0,0283018867924528	1,8980788311067	0,186164705882353	0,88993708292643	4,30005505732423	2,45842415348734	0,229391304347826	0,720753351847328	6,18145221749353	0,940385625138205	0,34894262295082	0,264980316162109	2,01065318378147	1,33101957526423	0,208630036630037	0,624956766764321	2,84430488657649	1,09445298969645	0,223559251559252
	53	17.2981	16.4657	17.5578	18.2802	18.2864	18.4436	18.3594	18.073	18.5465	18.2181	18.2951	18.536	18.4015	18.9696	18.3553	+													2,7314338719827	0,022135593220339	1,67526087710116	0,235633333333333	-1,2295602162679	-3,68440120990839	0,0236512791320894	1	-0,0104509989420585	-0,0707439888895365	0,0403400605780275	0,96615548455804	0,0130093892415353	0,118617087202063	1,65143500476036	0,15387134502924	-1,24256960550944	-3,62221265782957	1,72736663979013	0,0891703056768559
	54	18.3864	17.9893	18.5117	19.5876	19.4634	17.4952	19.0372	18.8381	17.6105	21.0786	19.5381	19.5363	21.8325	21.3495	21.9293	+									+	Jarocin embryonic axis OK T0_Jarocin embryonic axis DAMAGED T1 -7			2,83962512917783	0,0204905660377359	0,326722566045921	0,794276315789474	-0,552935918172199	-0,794695957378996	0,163929139589497	0,945153689911984	-0,353438059488933	-0,435603668380929	0,637606133824753	0,499509578544061	1,20226097106934	1,41365028534428	1,51010128983776	0,183053140096618	-1,75519688924154	-3,26633263236645	3,85488467982527	0,0154285714285714
	55	15.5968	15.5478	15.7276	16.665	16.3028	16.7193	16.3893	15.9977	15.8332	15.4911	16.3814	15.8477	17.2619	16.6192	16.5474	+													2,24211204040866	0,0365777777777778	2,57368154915844	0,218888888888889	-0,938269615173338	-6,64077230565413	1,0924092450601	0,573632286995516	-0,488964716593422	-2,32341482286159	1,06313610912074	0,312040201005025	-0,655635515848795	-2,2622014488762	0,462235711137862	0,63189692765114	-0,282634099324543	-1,06983262039081	2,14948140258964	0,0658208955223881
	56	16.0706	17.717	16.632	16.2558	15.3301	16.3265	20.1749	19.1583	18.7898	17.6012	17.7875	17.1951	18.5234	19.2756	17.6455	+													3,08430557400388	0,0197922077922078	0,651454572926636	0,550603988603989	0,835749944051107	1,44062017685966	2,53792442079135	0,27825	3,40353075663249	6,49525539131063	1,88424667427042	0,14645045045045	1,55717595418294	4,25993381921092	0,632550827413059	0,499429292929293	-0,721426010131836	-1,40380459882657	1,16708946001378	0,202615384615385
	57	22.9083	25.7733	23.5468	21.9301	21.8034	22.9404	19.2577	20.0116	20.0793	23.6343	22.8358	23.1494	23.0147	23.1655	22.5434	+													3,2061648125988	0,0191764705882353	0,92012299398206	0,4183429844098	1,85153325398763	1,96983375946035	2,26690637595938	0,266181818181818	-2,44176737467448	-5,47716091312434	1,07786424816678	0,307266149870801	0,981856664021812	2,29293532534937	0,411070573604207	0,691164069660862	0,86967658996582	0,967487414640194	0,587057121648883	0,474534054054054
	58	13.1915	13.0655	12.5871	13.8626	13.8483	13.7222	14.6902	14.0888	14.4561	14.3877	14.029	14.2413	14.1443	14.1446	14.0026	+									+	Jarocin embryonic axis OK T0_Jarocin embryonic axis DAMAGED T1 -7			4,09852697802719	0,016	1,98398469304159	0,197294117647059	-0,862993876139324	-4,55531539372471	1,53442238264952	0,435628865979381	0,600683530171711	3,32604939673803	1,6442378385446	0,165214285714286	0,408303260803223	3,60355641010081	2,41351510883887	0,0807857142857143	-1,27129713694255	-6,00992301982391	2,42283714112752	0,0454315789473684
	59	17.3665	18.2766	17.1195	16.5914	16.7194	17.4353	15.4296	15.2757	15.2867	15.487	12.1963	15.0259	15.5326	16.535	15.5271	+													2,08259475464814	0,0429581395348837	0,69780541085662	0,519396341463415	0,672118504842121	1,53093505956548	2,39229242058473	0,24048	-1,58471171061198	-5,9302600822019	1,1862438390678	0,27641975308642	-2,67899513244629	-2,52331697382213	1,43356987201104	0,194934497816594	3,35111363728841	3,08229132115519	1,62168938979682	0,100316981132075
	60	17.3608	18.2766	17.1195	16.5914	16.7104	17.4409	15.4296	15.2641	15.3492	15.487	15.3832	14.9523	15.5326	16.569	15.5196	+													3,49538308874873	0,0172307692307692	0,692917959616492	0,520447129909366	0,671382268269856	1,52140497520255	2,35866108762365	0,250285714285714	-1,56656583150228	-5,80581623011206	2,20294903470932	0,120985507246377	-1,6400728225708	-5,25709286127056	2,39705254050686	0,0806101694915254	2,31145509084066	5,94805103043965	1,58729891665127	0,105134545454545
	61	17.4254	17.0116	17.2414	17.7619	17.782	17.4982	19.1565	18.6399	19.2856	18.7115	18.7551	18.9117	19.0595	19.2902	18.9016	+							+	Jarocin embryonic axis OK T0_Jarocin embryonic axis OK T1 -7	+	Jarocin embryonic axis OK T0_Jarocin embryonic axis DAMAGED T1 -7			5,70262434543965	0,0248	1,40643503714433	0,270732673267327	-0,454573313395183	-3,01839218709726	2,46142008379004	0,228545454545455	1,34664662679036	6,19304005898052	3,27212228327657	0,0542857142857143	1,11207071940104	10,1308130940493	3,51135953545359	0,056	-1,56664403279623	-11,6717997838007	3,4555989962617	0,008
	62	13.8521	13.7601	14.2178	14.6769	14.5636	14.5219	15.0893	14.8676	15.4077	14.8516	14.6906	14.8165	14.788	14.8952	14.3577	+													3,14352357663014	0,0197746478873239	1,92330217078454	0,178731707317073	-0,644146283467611	-4,37390651979131	1,51053308607178	0,434346153846154	0,534019788106283	3,26738754655852	1,37747532890885	0,218086956521739	0,198754946390787	2,95094409491794	2,32719164080322	0,0839402985074627	-0,842901229858398	-5,69133073195043	1,57096341970238	0,105866666666667
	63	22.3758	21.8166	23.2336	21.5891	21.2614	21.4341	20.9033	21.0746	20.9648	22.9265	22.5176	22.7989	23.13	22.332	23.0089	+													3,31719055510675	0,0184516129032258	1,1645004481839	0,326830564784053	1,04710896809896	2,47646862386443	1,85531358863736	0,407927272727273	-0,447312672932942	-4,17686258044716	2,99791384344648	0,0758260869565217	1,31945927937826	8,59950595094542	0,251505791412628	0,818005689900427	-0,272350311279297	-0,634221660022609	0,293142765545797	0,745010799136069
	64	18.9134	17.9858	18.1813	17.8897	18.2533	18.5335	12.9643	12.2348	13.7822	15.1398	14.9144	15.0783	14.714	12.1299	14.8313	+					+	Jarocin embryonic axis OK T1 -7_Jarocin embryonic axis OK T1 -3	+	Jarocin embryonic axis OK T0_Jarocin embryonic axis OK T1 -7					4,67889407390951	0,0125714285714286	0,148230226753523	0,913328263624842	0,134690602620442	0,398178128700785	3,38065506332282	0,682666666666667	-5,2317279179891	-10,8043983042564	4,05560883003832	0,054	-3,18132750193278	-16,0565833266166	3,47535883316846	0,0557333333333333	3,31601810455322	11,4265079858688	2,07172042597953	0,0687843137254902
	65	17.6727	17.3537	17.3015	18.1762	17.5487	17.8998	18.3911	17.6746	17.048	18.342	18.156	18.5935	18.6346	19.2077	19.1664	+									+	Jarocin embryonic axis OK T0_Jarocin embryonic axis DAMAGED T1 -7			2,37371496519284	0,0307619047619048	0,938125010645592	0,414900692840647	-0,432288487752277	-2,00609023846056	0,148000237731432	0,950514435695538	-0,170345306396484	-0,397624915459292	1,03690639950363	0,319263157894737	0,48892148335775	2,20777858772738	2,23337310653461	0,086972972972973	-0,921209971110027	-5,36087894805217	2,69553113449278	0,0370909090909091
	66	19.5966	19.1076	19.0491	19.9048	19.5492	19.8209	20.1294	19.5349	18.2889	20.2433	20.005	20.5408	20.5452	21.3616	21.0685	+									+	Jarocin embryonic axis OK T0_Jarocin embryonic axis DAMAGED T1 -7			2,07328249169679	0,0433917050691244	1,16870778842185	0,325886287625418	-0,507207870483398	-2,48550802215083	0,32779655949381	0,890242922374429	-0,440567652384441	-0,796937145458506	1,25641962810582	0,254027210884354	0,504706064860024	2,67686236586669	1,91473703230218	0,130070175438597	-1,01191393534342	-4,34872806915229	2,38336329489306	0,0440388349514563
	67	13.9683	13.8925	14.3804	13.6394	13.3724	12.0163	14.5084	14.1555	13.5595	18.1549	15.2795	14.2506	19.2232	19.016	18.9114	+									+	Jarocin embryonic axis OK T0_Jarocin embryonic axis DAMAGED T1 -7			3,66392474664348	0,0159148936170213	0,955194062623968	0,405710213776722	1,07102584838867	2,04060036709068	0,863349674107011	0,688994285714286	1,06504917144775	1,85635192111117	1,06635585184258	0,313012658227848	2,88563315073649	2,26890928117394	0,702574119313012	0,458241573033708	-1,81460730234782	-1,54023587383775	5,01764501168156	0
	68	18.3705	17.9622	18.2577	18.156	17.8552	17.7938	18.4278	17.266	17.2216	18.5278	18.253	19.0787	19.9787	20.0499	21.2889	+													3,44052846021649	0,0173818181818182	0,724572359919985	0,498021840873635	0,261774063110352	1,58317529546572	0,292479141892505	0,90107757885763	-0,296541213989258	-0,722551275499864	1,20406983091436	0,268784810126582	0,684826532999676	2,56197521467607	0,711602300794266	0,457890804597701	-0,423052469889324	-1,55785111039549	2,14631998502686	0,0653333333333333
	69	17.8482	16.446	17.7681	17.2167	17.4667	18.5451	14.1751	9.24347	11.8233	15.1825	11.7454	14.8248	15.3769	17.0878	15.2534	+													2,4250579343628	0,028925	0,252637852566195	0,830509117432531	-0,388765970865887	-0,636695510950557	1,80943141992432	0,397870967741935	-5,99555905659994	-4,0474388752439	1,51754449618857	0,18347572815534	-3,82527192433675	-3,28454366249783	1,3586752313574	0,210243137254902	3,43650595347087	2,90756118591015	0,905252557436475	0,295517915309446
	70	16.4706	15.9472	16.4906	16.5581	16.6801	16.6446	16.4142	15.9262	15.8977	16.364	16.077	16.4586	17.5781	17.5837	17.6012	+									+	Jarocin embryonic axis OK T0_Jarocin embryonic axis DAMAGED T1 -7			4,38082255106815	0,01408	0,829398115373225	0,458514285714286	-0,324790000915527	-1,78904090731362	1,48158839478534	0,439339449541284	-0,548263549804688	-3,19709016618666	1,27779281432299	0,24921554770318	-0,327741622924805	-2,72437440298786	0,00456557549834528	0,995847947288393	0,00295162200927734	0,0139439802113037	2,70887929318195	0,03825
	71	14.9464	15.0586	14.651	16.3916	15.756	16.04	16.6127	16.1284	16.5615	16.3969	16.3403	16.5656	17.7642	18.0764	17.2398	+							+	Jarocin embryonic axis OK T0_Jarocin embryonic axis OK T1 -7	+	Jarocin embryonic axis OK T0_Jarocin embryonic axis DAMAGED T1 -7			5,23890448832146	0,0163636363636364	2,22766367295466	0,200727272727273	-1,17716630299886	-5,34127903924577	0,7083656623267	0,740440748440748	0,371668815612793	1,55153489645294	0,884088717707036	0,372992537313433	0,371727307637535	1,89766323082521	3,4313926085203	0,05225	-1,54889361063639	-11,1335859081458	3,29973113655498	0,021375
	72	13.969	12.6917	12.4695	13.6228	13.6511	13.9238	14.6493	14.1952	14.8432	14.032	14.7434	14.2081	14.5193	14.6251	14.4789	+													2,18229978437495	0,0379897435897436	0,653630508153908	0,547566333808845	-0,689166704813639	-1,44485791674046	1,74345186424198	0,415485714285714	0,830019315083822	3,8661207792728	1,19347569937867	0,27072049689441	0,595261255900065	2,53897275445227	1,17523399464846	0,250809248554913	-1,2844279607137	-2,49955378311026	1,47938179684743	0,1196875
	73	19.226	18.6218	18.9516	19.5804	19.5174	19.5651	19.2805	18.9468	18.9227	19.153	18.7128	19.2144	18.461	18.7177	18.5185	+													2,49497688872298	0,0272972972972973	1,61774124358866	0,251815384615385	-0,621145884195965	-3,53538156224074	1,90148150596399	0,393411764705882	-0,504308700561523	-4,30996559019508	1,53036502891669	0,180554455445545	-0,527538299560547	-3,31604471096627	0,147947412958228	0,892530712530713	-0,0936075846354179	-0,397497830589256	0,896094001497638	0,301371794871795
	74	25.8752	24.9861	25.6506	25.8223	25.9435	25.5119	25.7014	25.1853	26.3667	24.6212	24.7542	25.0657	24.4374	24.8613	24.3005	+													2,08816757998908	0,0427417840375587	0,358978408258852	0,768200865800866	-0,255222956339516	-0,861500673756159	0,00726522580798034	1	-0,00808080037434777	-0,0221217901184753	2,16739074576476	0,125386666666667	-0,945479710896809	-5,13781415947866	1,09030873452255	0,278827067669173	0,690256754557293	2,31900516679308	1,43018350009669	0,131303303303303
	75	21.9983	21.3099	21.7973	21.8795	21.8969	21.9138	21.7661	21.4994	22.2355	21.0993	21.2013	21.496	20.9527	21.0489	20.6465	+													2,42442741325195	0,0287453416149068	0,403652095483134	0,724872458410351	-0,19488525390625	-0,952517177183916	0,105533451482797	0,969251833740831	-0,0630499521891288	-0,292749719978879	2,21235152895036	0,125046153846154	-0,63117790222168	-5,28899569517517	0,857749737390666	0,383175627240143	0,43629264831543	1,84522334910804	1,58288934979187	0,104446043165468
	76	14.9029	15.247	13.5123	13.3222	15.3353	14.9908	13.045	14.8733	14.3122	15.3372	14.5543	14.8993	18.8331	18.0679	18.2993	+									+	Jarocin embryonic axis OK T0_Jarocin embryonic axis DAMAGED T1 -7			3,44641606772297	0,0174814814814815	0,0018591756834336	0,998038345105954	0,0046539306640625	0,00569571873373057	0,22404928414049	0,945369230769231	-0,472567240397137	-0,573567668196099	0,22496804248612	0,821824847250509	0,380841573079426	0,575618624375541	0,25983010039381	0,812945244956772	-0,376187642415363	-0,652365610614492	2,58062822864029	0,0372658227848101
	77	20.0635	20.156	20.2458	20.3911	20.5341	20.4437	20.3325	20.41	20.6302	20.3925	20.2922	20.3044	20.0711	20.0443	20.1636	+													2,73590526684081	0,0224137931034483	1,95998089775499	0,183466666666667	-0,301197052001953	-4,482916190404	0,00414191077675338	0,99605476673428	0,00124613444010535	0,0126561131015197	1,13676371588451	0,29000566572238	-0,126561482747395	-2,41717862820278	1,33107727045359	0,209397058823529	-0,174635569254558	-2,84443616738321	0,413625242527335	0,626810902896082
	78	16.4616	18.2217	17.5334	17.1852	16.3956	17.9405	19.484	16.5682	17.4351	19.4732	18.8125	19.8623	21.6653	20.1841	19.6998	+													2,05759256978521	0,0443454545454545	0,124921933911349	0,926704225352113	0,231799443562828	0,341334018589166	0,269706212036314	0,912662295081967	0,655392328898113	0,673755382074757	1,82182122547825	0,146709677419355	2,20891888936361	4,08211282251373	1,52913518635244	0,181671641791045	-1,97711944580078	-3,31301552413847	1,78409817227961	0,0856036866359447
	79	20.8477	21.8121	21.6602	21.1451	20.7966	21.1183	23.229	20.612	21.6211	22.6475	22.3526	23.5295	25.0222	23.938	23.5039	+													2,3994107215689	0,0296585365853659	0,586465747127894	0,577629072681704	0,419998804728188	1,3139858654317	0,447040922309007	0,845978443113772	0,80069859822591	1,03958859321568	2,09958960456496	0,128837209302326	1,82321357727051	4,91623921017944	1,41092128108235	0,196820083682008	-1,40321477254232	-3,02890938773972	2,12889664121015	0,0634532374100719
	80	17.6025	17.38	17.7776	17.6211	18.5888	17.8201	19.0048	18.3061	18.431	18.9096	19.499	19.1981	20.1731	20.6857	20.1745	+									+	Jarocin embryonic axis OK T0_Jarocin embryonic axis DAMAGED T1 -7			4,72358547550876	0,0132631578947368	0,598138151854133	0,572357142857143	-0,423302968343101	-1,33675162911159	0,71409094752509	0,74528813559322	0,570613861083984	1,56270850829026	1,60405291052035	0,163805405405405	1,19219907124837	3,50047124884658	2,85014713956045	0,0705806451612903	-1,61550203959147	-7,86542848015387	3,7463279241349	0,009
	81	18.2386	18.4997	18.4937	18.7061	17.8979	17.9365	20.1627	19.0019	17.4518	19.7619	20.6856	20.6026	20.5131	20.69	21.1009	+									+	Jarocin embryonic axis OK T0_Jarocin embryonic axis DAMAGED T1 -7			2,5220965568425	0,0263055555555556	0,344899701300307	0,77814551607445	0,230504989624023	0,83246721976653	0,346372637646945	0,891521988527725	0,691962560017902	0,835513475055787	2,27006734148135	0,130456140350877	2,16988817850749	5,4882257720672	2,49147174742307	0,075	-1,93938318888346	-6,31029546432825	3,57778676791573	0,0054
	82	14.8597	13.9168	14.1007	13.8297	12.9842	13.5826	14.1307	13.9044	13.5924	14.0783	15.2549	14.6868	15.5082	15.9934	15.5461	+													3,04734513852044	0,0193253012048193	1,01471727307824	0,383394255874674	0,826906840006512	2,16203901831701	0,624704481372191	0,778818505338078	0,410364786783855	1,38852172430603	1,33769790979728	0,225089552238806	1,20784060160319	2,85951976300454	0,355599364653115	0,741519665271967	-0,38093376159668	-0,854549038455728	1,87693784803297	0,0826736842105263
	83	21.9971	21.9751	20.9977	19.9069	20.7823	19.9042	19.8849	19.5203	18.3469	20.786	20.0848	20.1114	20.0356	20.6182	20.6737	+													2,29421396172435	0,0340342857142857	1,52877443341838	0,25577358490566	1,45879554748535	3,31212726243965	0,798085553763368	0,720162025316456	-0,947136561075848	-1,72727313597282	0,127923427158996	0,904494571773221	0,129575093587238	0,348745657961421	1,52811095726228	0,180772277227723	1,32922045389811	3,31049397453501	1,45463762210391	0,124699386503067
	84	21.28	20.8825	21.6228	21.758	21.3747	21.6063	21.2673	20.961	18.4289	21.5338	26.1184	25.6715	26.1131	24.9219	25.5283	+									+	Jarocin embryonic axis OK T0_Jarocin embryonic axis DAMAGED T1 -7			2,47211435868957	0,0279205298013245	0,588527674358191	0,576981132075472	-0,317897160847981	-1,31800856856599	0,682574382665799	0,749541501976285	-1,36059824625651	-1,50124276741177	0,912776575806732	0,364196463654224	2,8615779876709	1,95507757775801	1,01156351288323	0,313534246575342	-3,17947514851888	-2,15555955324622	3,33522375312145	0,0179354838709677
	85	25.5004	25.2633	25.3568	25.1219	25.6655	24.928	25.0152	25.3172	25.2183	24.6469	24.2835	24.1316	24.4623	24.3433	24.2997	+									+	Jarocin embryonic axis OK T0_Jarocin embryonic axis DAMAGED T1 -7			3,42204349952006	0,0171228070175439	0,228678418234687	0,85584124734231	0,135014216105144	0,583885710363688	0,0815718248122854	0,980356389214537	-0,054931640625	-0,230849165537983	1,52147352595169	0,181795121951219	-0,884466807047527	-3,29417958017392	2,4317368455213	0,0828461538461538	1,01948102315267	6,07903255932852	3,54661664034404	0,00469565217391304
	86	27.5688	27.5737	27.5993	27.5905	27.7097	27.3749	27.5498	27.6724	27.8825	27.2529	27.3036	27.288	27.2256	27.3999	27.1281	+							+	Jarocin embryonic axis OK T0_Jarocin embryonic axis OK T1 -7					2,36252896441069	0,0309882352941176	0,0797750699973528	0,954903483723587	0,0222536722818987	0,226117119292875	0,446107946822362	0,84508353221957	0,14317194620768	1,0377277688302	1,30864426528899	0,240087912087912	-0,276848475138348	-2,79360343378509	4,14090686062563	0,077	0,299102147420246	16,8748378365949	1,83298907341342	0,0866467661691542
	87	15.327	14.729	15.3448	21.7004	14.9329	21.5206	15.572	14.5953	13.8311	21.2893	21.3701	21.5205	21.274	21.5387	21.1873	+							+	Jarocin embryonic axis OK T0_Jarocin embryonic axis OK T1 -7	+	Jarocin embryonic axis OK T0_Jarocin embryonic axis DAMAGED T1 -7			2,83515683912863	0,0204485981308411	0,885992530568186	0,435705263157895	-4,2510035832723	-1,90146348838723	0,968209529076898	0,644808510638298	-4,71847788492839	-2,06700548877043	0,378645346882233	0,703661016949153	2,00868034362793	0,901764308276947	5,09462289358786	0,124	-6,25968392690023	-29,3328428091661	4,96124698732665	0
	88	16.904	16.998	17.9996	17.7166	17.2797	17.7856	19.7752	16.9051	19.7829	19.5233	19.3735	20.137	21.9981	20.4834	20.0104	+													2,28252585496605	0,0347954545454545	0,311506994556222	0,802477108433735	-0,29345703125	-0,762808578720635	0,560722492880998	0,785547400611621	1,22706667582194	1,26371080404972	2,74638449028012	0,0736216216216216	2,08390680948893	7,38422026679441	2,3138488142816	0,0858823529411765	-2,37736384073893	-5,64335175382445	2,15091078196125	0,0663157894736842
	89	20.4843	21.6473	20.4905	14.1049	14.5159	18.3116	19.5007	20.081	20.171	19.9386	20.8603	20.8529	20.7027	21.0006	20.0771	+													2,98080198482281	0,0194222222222222	1,70105561078265	0,241297297297297	5,22989590962728	3,75248139381494	1,46322350214696	0,453117117117117	4,27342224121094	3,15292027284675	1,63205755966755	0,16691124260355	4,90644137064616	3,57211813494488	0,261487758830495	0,811070707070707	0,323454538981117	0,655965950360281	0,232984445489256	0,798153846153846
	90	15.5129	15.5575	15.91	16.4817	15.3841	15.8578	16.5396	15.4924	15.6306	15.7996	16.1008	19.3989	18.8504	19.7492	19.6431	+									+	Jarocin embryonic axis OK T0_Jarocin embryonic axis DAMAGED T1 -7			2,34096378327545	0,0318372093023256	0,293555432513974	0,811067082683307	-0,247711499532064	-0,724840349791797	0,0146993924173895	1	-0,0202900568644218	-0,0443918338846418	0,425599564461685	0,669511520737327	1,19191964467367	0,996702732583617	0,54932389921429	0,558608305274972	-1,43963114420573	-1,24141295958133	3,57321721601573	0,00490909090909091
	91	16.7232	14.6609	15.0248	14.1131	15.4531	15.3449	14.225	14.2448	12.9802	19.63	20.1347	19.2201	19.9874	20.406	20.0864	+									+	Jarocin embryonic axis OK T0_Jarocin embryonic axis DAMAGED T1 -7			5,82110609456654	0,03	0,259127482487201	0,829559822747415	0,49932607014974	0,650838303705905	0,897133389835708	0,686280373831776	-1,15366999308268	-1,92372991598764	3,12785316883615	0,0769411764705882	4,69128290812175	9,29620557648562	2,43450708792932	0,0820392156862745	-4,19195683797201	-6,08959731345691	2,71376980218682	0,0394838709677419
	92	20.4492	19.5221	19.6431	21.2868	20.6172	19.9724	20.1086	20.2024	18.7719	21.4626	21.7887	22.0902	24.0185	23.8482	24.9343	+									+	Jarocin embryonic axis OK T0_Jarocin embryonic axis DAMAGED T1 -7			4,81556752743207	0,0117777777777778	0,721323625869445	0,501175738724728	-0,754031499226887	-1,57682996807053	0,711445825178492	0,743680672268908	-0,931192398071289	-1,55754572332709	1,28770680152921	0,245448028673835	1,15499560038249	2,74653646990989	2,29293860800619	0,0834285714285714	-1,90902709960938	-5,56882525951751	3,22797060877418	0,0230857142857143
	93	17.0904	16.1919	16.2087	15.2883	16.1256	15.273	15.8007	15.2377	15.1191	17.9671	16.299	16.1552	17.7028	17.3066	18.9183	+													2,22261399518716	0,0365561497326203	1,07380142790881	0,351584269662921	0,934708913167317	2,28444439053212	0,192392600502463	0,94097994269341	-0,176410992940268	-0,501898540309594	0,898620980875595	0,370638461538462	1,24485715230306	1,92670671118845	0,180782559226715	0,865161207450225	-0,310148239135742	-0,475086164815613	1,22222061082654	0,18427619047619
	94	15.924	17.1153	15.9128	15.5291	15.9073	16.0524	16.8249	15.4328	17.0423	14.0974	14.3108	14.927	14.827	15.6152	15.4096	+													2,00722708113417	0,0483214285714286	0,497012949908138	0,656117391304348	0,487775802612306	1,13866344936873	0,499712340415809	0,820815114709851	0,603756904602053	1,1439861815065	2,03619509757847	0,130241758241758	-1,38449064890544	-4,71576335171365	1,78595896956532	0,149449275362319	1,87226645151774	3,9822974067013	1,04730521490666	0,240705882352941
	95	27.2325	27.1822	27.3239	27.502	27.4807	27.2684	27.4379	27.1748	27.1097	27.0514	27.0591	27.1095	26.7888	27.0854	26.9459	+													2,1530183369164	0,0387254901960784	0,936329805274348	0,415025287356322	-0,170846303304039	-2,0024683155378	0,635913624720976	0,77782084095064	-0,176272074381512	-1,41035401962741	1,958396269727	0,140606060606061	-0,343720753987633	-4,47816644783548	1,72536357405663	0,144769230769231	0,172874450683594	3,81736813248183	1,49001236732691	0,119227848101266
	96	19.8332	19.6385	19.9803	20.087	20.0704	19.8821	20.0236	19.9113	20.1116	19.5933	19.7209	19.7358	19.5423	19.7018	19.4754	+													2,44814675633385	0,0284871794871795	0,757867027232585	0,485716193656093	-0,195835113525391	-1,64830330993965	0,0088306313354449	1	0,00235176086425781	0,0268412985767973	1,84060472354177	0,149457627118644	-0,329835255940754	-4,13506672078886	0,544245073546879	0,562236080178174	0,134000142415363	1,23146901399005	0,955503401116533	0,278594405594406
	97	18.5896	19.6484	19.6628	18.6775	18.0839	18.4339	18.5537	18.1445	17.8705	18.4995	18.8893	18.4752	17.7793	17.933	17.748	+													2,23470412161524	0,0362391304347826	1,07343919180751	0,350957983193277	0,901845296223957	2,28368782789555	0,32668917505445	0,889415832575068	-0,208841323852539	-0,794626258010224	0,437621991956116	0,664545971563981	0,222890853881836	1,02078108710116	0,828596327040297	0,394143835616438	0,678954442342121	1,78745575411547	1,83257245331768	0,0862178217821782
	98	21.7389	22.1006	21.7914	22.096	21.7295	22.0911	23.0256	21.5716	21.9018	22.7232	22.9051	23.661	25.7933	24.2637	24.5587	+									+	Jarocin embryonic axis OK T0_Jarocin embryonic axis DAMAGED T1 -7			3,51466630595073	0,0174117647058824	0,224652985339209	0,858242253521127	-0,0952599843343087	-0,57491549257083	0,159592770856756	0,942932441471572	0,194166819254558	0,425330838611531	1,64545999662309	0,167204819277108	1,12425168355306	3,60672025321772	1,77532502534366	0,150212765957447	-1,21951166788737	-3,95301918307093	2,46709257416778	0,0465454545454545
	99	14.7389	13.7348	14.9777	15.4792	15.4389	15.4756	15.8171	15.3203	15.997	15.7723	15.6468	16.0117	16.0824	16.5269	16.2886	+													2,87872430558087	0,0203960396039604	1,20961314928563	0,312380281690141	-0,980782826741537	-2,57404363514114	0,537199782418932	0,788057553956835	0,246879259745279	1,21766505656409	1,48551317745812	0,189880184331797	0,345687230428059	3,20657297656795	1,54545157923482	0,180041025641026	-1,3264700571696	-3,35333222772684	1,9714908738431	0,07136
	100	14.3363	13.1299	14.6203	15.2546	15.5333	15.824	15.3145	14.9947	15.2714	15.2472	15.362	15.6245	14.9744	15.3037	15.1116	+													2,16685875469902	0,03832	1,44390570507491	0,259145833333333	-1,50849469502767	-3,10681335678198	0,827738575693154	0,70620320855615	-0,343766848246258	-1,7857601760976	0,251609213803562	0,800429775280899	-0,126080830891928	-0,634447749559424	1,37244300469863	0,205285714285714	-1,38241386413574	-2,93930081914274	1,10932302812066	0,221876857749469
	101	21.1167	21.1893	21.5908	22.0393	21.8577	21.9257	22.0629	22.2849	22.4268	22.3404	22.2241	22.1387	21.2058	21.7982	21.7091	+													3,10887725668742	0,0193157894736842	1,82743682535272	0,201446808510638	-0,641946792602539	-4,09789511129266	1,25793825282397	0,505238095238095	0,317302703857422	2,68022636486693	1,68913115337858	0,161842105263158	0,293504079182942	3,72091085153356	2,38379240027677	0,083672131147541	-0,935450871785481	-5,89860125060288	0,503921222132492	0,539145893719807
	102	26.9547	26.8051	26.7253	26.9062	27.1828	26.9605	27.1768	26.9897	26.769	26.7812	26.8403	26.7442	26.1916	26.5596	26.5334	+													2,1694311135154	0,0382110552763819	0,804829648654094	0,465056057866184	-0,188085556030273	-1,740553692955	0,093459959352839	0,977678271308523	-0,0379905700683594	-0,261832840887585	1,20172510858016	0,269526813880126	-0,227883656819664	-2,55687724121919	0,212007444651667	0,850502024291498	0,0397981007893904	0,546540208144551	1,37135577194171	0,145971988795518
	103	15.8475	14.5831	15.6398	12.5482	12.8999	13.8171	12.8818	13.6389	13.4892	15.1273	14.1956	13.1654	14.5725	14.5174	15.2959	+													2,05728255406228	0,0441809954751131	1,85197307082033	0,189118279569892	2,26842784881592	4,16734480906991	0,217884618796891	0,941232628398792	0,248220125834148	0,559765695960407	0,72148776413912	0,459535976505139	1,07439263661703	1,57715052220925	0,801404344105072	0,410499184339315	1,19403521219889	1,73380703963509	0,532186372775271	0,513218781218781
	104	24.5797	24.5252	24.9893	24.5354	24.489	24.7225	24.7267	23.8475	23.4099	24.6081	24.453	24.4716	19.0621	19.5591	20.3815	+									+	Jarocin embryonic axis OK T0_Jarocin embryonic axis DAMAGED T1 -7			6,57551195579876	0,044	0,286859839708744	0,811330261136713	0,115765889485676	0,710575718175183	0,678099507801266	0,754161100196464	-0,587622324625652	-1,49252260179934	0,341383496814039	0,732105431309904	-0,071388880411785	-0,825186658160166	0,534371240978565	0,565572984749455	0,187154769897461	1,21211965313283	3,58930495100749	0,006
	105	18.9077	18.8498	19.3949	20.1042	19.4775	19.4664	18.5787	18.5982	19.4599	18.8219	19.0156	18.3669	16.942	18.0379	18.3108	+													2,11543669377722	0,0405714285714286	1,08995485927984	0,337823361823362	-0,631923675537109	-2,31826253401395	1,05211724055002	0,595715481171548	-0,803782780965172	-2,23929100366575	1,533126293539	0,1812	-0,947933197021484	-3,32285161863792	0,539592331433859	0,564119073869901	0,316009521484375	1,22235414561836	1,33096776316522	0,156329787234043
	106	13.4225	14.3786	15.4675	17.5655	17.8409	17.5209	18.2089	17.7711	19.0078	18.1876	18.1983	18.3335	18.2727	18.6413	18.3435	+									+	Jarocin embryonic axis OK T0_Jarocin embryonic axis DAMAGED T1 -7			4,72161135794801	0,0126	2,23703309541181	0,200186046511628	-3,21959622701009	-5,37347349537877	0,849276177415409	0,703391549295775	0,686782836914063	1,82840444383232	2,24598908929183	0,131475409836066	0,597341537475586	5,40439218433949	2,5243917171158	0,0728695652173913	-3,81693776448568	-6,4409009909206	2,57457855732942	0,0384
	107	17.2058	16.5508	16.6137	17.9845	17.5881	18.2785	18.3368	17.7652	18.3986	17.7219	17.7971	17.6338	16.7812	17.5322	16.9475	+													2,71746331689151	0,0226218487394958	1,79742157719908	0,210851485148515	-1,16022173563639	-4,01401968714052	0,311231393935765	0,891940088105727	0,216496149698894	0,762228590493324	0,493801818513258	0,612898550724638	-0,232737859090168	-1,13232823124303	1,9103989032647	0,127794871794872	-0,927483876546223	-4,3360150897035	0,407913502581251	0,632353535353535
	108	19.038	17.9481	18.6377	19.7653	19.135	19.876	20.1513	19.5529	20.2576	19.2503	19.5221	19.2624	18.5504	19.259	18.5658	+													2,12109518110075	0,0402488038277512	1,25460330658768	0,308527131782946	-1,05085563659668	-2,67284128129703	0,549193709796179	0,79190447761194	0,395176569620766	1,24115812960351	0,427138133188232	0,668562442183164	-0,247163772583008	-0,999788876909633	1,14390192997704	0,258826086956522	-0,803691864013672	-2,4323877758948	0,251567394308043	0,783504449007529
	109	18.4573	18.6034	18.2826	19.8061	19.2436	19.745	20.0203	19.576	18.8672	18.8974	19.1173	19.1854	18.2601	18.6237	18.2532	+													2,65587806463447	0,0231875	2,33697724301892	0,171666666666667	-1,15047772725423	-5,72673017440889	0,104641736149011	0,969715680292861	-0,110426584879558	-0,290484375884661	1,25815667623313	0,252341296928328	-0,53151575724284	-2,68071035608962	2,08520208478279	0,110305882352941	-0,618961970011391	-4,87018357605977	0,16913549723077	0,846823674475956
	110	15.5229	15.9432	16.1441	15.1355	14.8305	15.5982	12.7002	12.3217	13.2033	14.3153	14.8277	14.9563	13.9936	14.2803	14.349	+									+	Jarocin embryonic axis OK T0_Jarocin embryonic axis DAMAGED T1 -7			5,12550220598029	0,0138461538461538	1,11118314281722	0,3326646884273	0,681990941365559	2,36294911918088	2,70814634395259	0,284307692307692	-2,44635423024496	-7,21360463666737	0,756108150805429	0,443136645962733	-0,488322575887045	-1,64485777128677	1,92075658144062	0,132392857142857	1,1703135172526	4,36641253564876	2,83785089834423	0,0324705882352941
	111	20.6735	21.0143	21.339	20.1741	20.3806	20.7407	20.4264	19.8926	20.2692	20.9704	20.9099	20.7115	20.3516	20.2589	20.3117	+													2,1358433331339	0,0390769230769231	1,06966995856356	0,352077994428969	0,57715161641439	2,27582007435574	0,441653597310456	0,846049469964664	-0,235697428385414	-1,02883717872451	1,10992988637228	0,294010869565217	0,43213717142741	2,36030309961905	0,281504735937332	0,801937125748503	0,14501444498698	0,699124396494952	1,64918166106845	0,095140625
	112	22.7412	22.9758	24.0803	24.1019	23.6214	22.7375	24.0705	23.3981	23.4559	25.1019	24.2646	24.0905	26.0571	26.2681	26.1894	+									+	Jarocin embryonic axis OK T0_Jarocin embryonic axis DAMAGED T1 -7			3,47999789975586	0,0171320754716981	0,142729465518043	0,916712397734424	-0,221148808797199	-0,384906086178807	0,124623232655559	0,968860952380952	0,154560089111328	0,340594881369941	0,920063830712006	0,358150197628459	0,998751958211262	1,96971483250949	1,10827046144856	0,272339331619537	-1,21990076700846	-2,35680106179605	2,65002013302635	0,0385915492957747
	113	15.2392	12.7636	14.8944	15.9297	15.4421	16.0555	17.0661	16.5825	17.0801	16.2205	16.5247	16.0104	15.5608	16.2324	15.6088	+													2,07477278512776	0,0434444444444444	0,883249104121939	0,433812108559499	-1,51002915700277	-1,89598768736972	1,94172233129122	0,365714285714286	1,1004851659139	4,42840929220537	0,860115719950151	0,386758122743682	0,442745526631672	1,84992386677701	1,16467071420561	0,251401129943503	-1,95277468363444	-2,47683420006465	0,869247652659649	0,314345679012346
	114	20.302	19.9586	20.8443	18.6828	18.7453	18.6143	19.8607	18.6453	20.1408	20.2838	20.0249	20.2297	20.0228	20.0965	19.4957	+					+	Jarocin embryonic axis OK T1 -7_Jarocin embryonic axis OK T1 -3							2,20103473177157	0,0370625	2,53323775688896	0,208571428571429	1,68750953674316	6,47638704403418	0,877682857620968	0,685680473372781	0,868118921915691	1,88488627402022	4,16723733331421	0,072	1,49865913391113	17,1355473200015	0,282153728874721	0,801295352323838	0,188850402832031	0,700514252885393	0,709162277454157	0,397918367346939
	115	19.1905	18.6816	18.7523	20.0518	19.5771	20.0744	20.1374	19.6715	20.6155	19.0805	19.69	19.2276	18.6796	19.2082	18.704	+													2,62610148560964	0,0231940298507463	1,97134876106171	0,194742857142857	-1,02626355489095	-4,51709775281966	0,309213639231569	0,89427065026362	0,2403564453125	0,757979628290901	1,09084943283808	0,305527851458886	-0,568380355834961	-2,32014000967092	0,87736065110974	0,37367955801105	-0,457883199055988	-1,88424401161604	0,0153642660368182	0,98979132231405
	116	19.0551	18.0466	18.9964	20.2942	20.2886	20.0396	20.8475	20.2358	21.4626	20.1616	20.2366	20.3757	20.5336	20.8507	20.3826	+													3,29040067369254	0,0187301587301587	1,95545733127591	0,183947368421053	-1,50808270772298	-4,46936699950336	0,815591590399918	0,708971279373368	0,641183217366535	1,76177175146142	0,183813250206454	0,849331626120359	0,0505275726318359	0,482114604524754	2,02582493365847	0,109726315789474	-1,55861028035482	-4,68356552277221	2,22341533094339	0,0583739837398374
	117	15.0713	14.0744	14.6842	15.7511	15.4785	15.7581	14.2403	14.6087	13.8905	15.1549	15.632	14.7633	14.7504	14.6926	15.0292	+													2,23492477863235	0,0364371584699454	1,58717449720102	0,255855072463768	-1,05260912577311	-3,45771050364619	2,47413898776644	0,259578947368421	-1,41607697804769	-6,2424394867409	0,830500979703248	0,400667814113597	-0,479162534077963	-1,7912216134342	0,678962427827245	0,47189145183175	-0,57344659169515	-1,49420406623323	0,27939652700122	0,760915422885572
	118	15.7382	16.0066	16.6153	16.9652	16.8976	16.8695	17.1372	17.0999	17.1964	17.6149	17.8173	17.2283	17.1445	17.5738	17.8955	+													3,08426727816758	0,0195384615384615	1,41115980476008	0,2692	-0,790722211201988	-3,02946908519594	2,37151125345574	0,234222222222222	0,233755747477211	5,85310708921035	1,66995395625423	0,167666666666667	0,64274787902832	3,67049217007349	1,99812199581114	0,111607843137255	-1,43347009023031	-4,59835498975258	1,85915750361153	0,0843298969072165
	119	17.6323	17.2485	17.7509	16.8746	16.3779	16.6452	16.205	15.9447	14.7884	16.2704	16.0821	15.1169	15.1432	14.0496	15.1625	+									+	Jarocin embryonic axis OK T0_Jarocin embryonic axis DAMAGED T1 -7			2,96215688056371	0,0196086956521739	1,92045806050242	0,176578313253012	0,911347071329754	4,3655343196342	1,00992235103922	0,613893129770992	-0,986563682556151	-2,15218983415274	0,985549386817485	0,3364	-0,809449513753254	-2,10231025806472	1,94346608147083	0,123962962962963	1,72079658508301	4,43359403344021	2,64394651357041	0,0380555555555556
	120	13.0154	12.1358	12.0866	13.1545	13.6259	13.5172	13.2522	13.3676	14.273	14.8381	13.8038	14.3779	15.3422	14.6992	16.5512	+													2,98040602546796	0,0192087912087912	1,42271206275683	0,263147208121827	-1,01995404561361	-3,05663987161523	0,218991196490546	0,940433333333333	0,19837760925293	0,562248442719431	1,28385656481112	0,247928571428571	0,907373746236166	2,73792011827511	1,97755783493554	0,114490566037736	-1,92732779184977	-4,53584774236491	2,13184885561778	0,0639130434782609
	121	13.0624	12.3804	13.254	14.1412	14.1317	14.3609	14.3069	14.0434	14.3159	13.8301	13.9526	13.8682	14.159	14.1228	14.2037	+													3,88814663002339	0,017	2,05153481245245	0,196206896551724	-1,31233565012614	-4,76369491698569	0,0312513144595946	0,998902844873859	0,0108111699422206	0,0927401668768608	1,77081388647766	0,148647058823529	-0,327650388081869	-3,9406422944674	1,6735642873614	0,150323353293413	-0,98468526204427	-3,67995098294534	2,04556817816305	0,0677974683544304
	122	14.3057	14.4296	14.4887	13.9213	13.5896	14.5109	14.4039	14.3481	13.9283	13.6402	13.8488	13.8513	16.4774	15.5758	15.5259	+													3,72038051422578	0,016	0,660683632325418	0,542737752161383	0,400744438171387	1,45859486829862	0,287457458657928	0,900397306397306	0,219532330830893	0,711851292929288	0,33701124146825	0,736731319554849	-0,22715695699056	-0,816116542137772	2,68433504768148	0,0708108108108108	0,627901395161947	7,10912673442834	2,00705970413927	0,0672574850299401
	123	24.432	24.7886	24.8111	25.2031	24.7305	25.0392	24.81	24.9605	24.8604	24.9214	24.8293	24.4115	23.7869	24.1003	24.1235	+													2,82513453512098	0,0204444444444444	0,781371099486338	0,476410434782609	-0,313706715901695	-1,69440865169367	0,321401521132495	0,889640287769784	-0,113970438639324	-0,783573790488588	0,574643795853884	0,545259259259259	-0,270187377929688	-1,29091101351816	0,0768736882034336	0,945932584269663	-0,0435193379720076	-0,218447634502817	1,83183133640705	0,0857931034482759
	124	13.493	14.345	14.12	14.4047	13.9945	14.1692	14.7669	13.4337	13.8297	13.3061	14.1793	13.5149	16.299	16.7839	15.224	+													2,65686466373894	0,0233700787401575	0,292929436459256	0,810353307392996	-0,203485171000162	-0,723509150392794	0,163491030886959	0,944091891891892	-0,179383913675943	-0,434567978231096	0,839739148296799	0,398370629370629	-0,522705713907877	-1,80950306023773	0,363661542324988	0,73256323777403	0,319220542907715	0,871118335389201	1,79887973193217	0,085214953271028
	125	15.7412	15.5546	15.9043	15.9346	16.3818	15.6246	15.257	14.7801	15.7629	15.3215	15.3949	15.5505	16.7661	16.7914	17.8704	+													2,79489509599901	0,0207857142857143	0,437709785418306	0,695185112634672	-0,246974945068359	-1,02095661458869	0,929332594480103	0,667355263157895	-0,713664372762043	-1,98836458404096	1,1413995275578	0,289234285714286	-0,558029174804688	-2,42705213375457	1,20305670330713	0,238919881305638	0,311054229736328	2,55977194811725	1,69286096868777	0,0902716049382716
	126	21.4987	21.1444	21.045	22.1892	21.9227	22.4639	21.2538	20.8335	20.7763	21.2691	21.9037	21.1446	21.101	21.915	21.6181	+													1,99749636594607	0,0484736842105263	2,00600241482813	0,187164179104478	-0,962578455607098	-4,62247601598097	2,33054472022373	0,263034482758621	-1,23738098144531	-5,70344025230434	1,25205150631205	0,25471186440678	-0,752769470214844	-2,66719628245696	0,315026971394321	0,775580772261623	-0,209808985392254	-0,77020850047734	0,501570590171004	0,538518234165067
	127	20.945	20.9144	21.2937	20.9128	20.7322	21.0282	20.7155	19.5147	20.0208	20.0396	20.1443	19.8905	21.0709	21.0091	21.2927	+													2,66471722453892	0,023456	0,463825954531748	0,675129363449692	0,159955342610676	1,07299138750715	1,05812115485907	0,591627118644068	-0,807406107584637	-2,25176563318575	2,80317046977848	0,0678888888888889	-0,866262435913086	-7,64420550453402	2,70860216513102	0,0748571428571429	1,02621777852376	7,21561778432342	0,187616574706801	0,830749685534591
	128	19.7946	20.0601	20.6326	19.6402	19.4067	19.9733	19.2134	18.253	19.0356	18.9307	19.1076	18.865	20.1175	20.2158	20.5966	+													2,99097169568936	0,0194157303370787	0,757142323259149	0,485537437603993	0,489002227783203	1,64688358234961	1,16876426023654	0,551916666666667	-0,839417775472004	-2,48562943420885	1,76600086492646	0,147275362318841	-0,705642064412434	-3,92746560401306	2,0106277958198	0,108444444444444	1,19464429219564	4,63667732989756	0,197594223029134	0,824711281070746
	129	12.6005	12.3961	13.0923	14.281	14.0163	13.6114	14.137	13.3632	14.3202	13.2186	13.2771	13.6232	13.1821	13.3934	13.3884	+													2,30041802130416	0,0339310344827586	1,96071558587555	0,185945945945946	-1,27325121561686	-4,48511957763519	0,0280611723244658	0,9994386339381	-0,0294097264607753	-0,0835479999600948	1,20820190145224	0,270474358974359	-0,596606254577637	-2,57096905799206	1,30918883093109	0,209188811188811	-0,676644961039225	-2,79483242044454	1,34098401993472	0,154551351351351
	130	21.4557	21.6498	22.1242	21.6079	21.2698	21.7546	21.0434	20.2262	20.6169	20.4296	20.7623	20.6282	21.784	21.9405	22.3372	+													3,37997045220321	0,0176949152542373	0,335381611040772	0,785410981697171	0,199117660522461	0,812731005252008	1,5293880612291	0,433575757575758	-0,915241241455078	-3,3136382442036	2,24969498319928	0,133762711864407	-0,937403996785484	-5,41722761285301	2,1699783790445	0,09295	1,13652165730795	5,14642177537121	0,464970939813113	0,573976212259835
	131	16.3085	16.758	17.6222	16.6351	15.6595	16.4093	16.3719	16.1583	16.5182	14.5586	14.2989	14.6328	14.7279	14.5246	15.6318	+													3,34423314171429	0,0186	0,611734982902761	0,564584856396867	0,661601066589355	1,36325404653827	0,135422571339258	0,964233160621762	0,114843686421711	0,367142197998793	2,29465483111274	0,131851851851852	-1,73787593841553	-5,5749117743821	2,4163227377482	0,0837777777777778	2,39947700500488	6,02052846577243	1,70489858637569	0,0895166666666667
	132	16.283	15.4565	15.8433	16.1739	15.281	16.1924	18.3399	17.143	17.1348	17.201	17.1513	16.8351	17.8295	17.3948	17.1761	+													2,74558507075912	0,0223157894736842	0,0186170824080447	0,991382857142857	-0,0214999516805019	-0,0559853254578028	1,52738963385747	0,426217821782178	1,65683396657308	3,30871880072392	1,66833195739895	0,167210191082803	1,18004449208577	3,66624761640507	1,97793182877347	0,115580952380952	-1,20154444376628	-4,53697893511737	2,19821231765307	0,061511811023622
	133	22.0958	22.3874	22.1365	22.9293	22.7004	22.9356	23.0957	22.7217	22.7571	22.6269	22.6372	22.4169	22.6255	22.3057	22.405	+													2,64504868958464	0,0231145038167939	2,25156717235488	0,191619047619048	-0,648544311523438	-5,42372126266226	0,00707697539614555	0,998876151484135	0,00306256612141809	0,0215531353271603	1,3085853050794	0,239211678832117	-0,294792811075848	-2,79347038596595	1,41921461563012	0,194396624472574	-0,35375150044759	-3,04840077838704	0,844450701494694	0,328095952023988
	134	17.8526	17.549	17.8422	16.9211	16.4965	17.1225	16.8583	16.3473	16.0508	17.2737	16.3334	15.8007	19.1729	18.3989	18.3978	+													3,26087450250085	0,0189538461538462	1,89797151803778	0,184	0,901236216227215	4,29974276337712	0,645581625834075	0,766782287822878	-0,427903493245442	-1,42918256529925	0,331997950002273	0,740388012618297	-0,377431869506836	-0,805692818708503	1,35244849523413	0,208509652509653	1,27866808573405	2,89326107962766	1,5171080582998	0,114794701986755
	135	15.4783	15.2026	15.3985	14.8952	14.228	14.8454	14.5481	14.5917	14.727	14.8805	14.5438	14.409	16.8333	16.0163	15.791	+													3,38262373132618	0,0179310344827586	1,42554181286202	0,264	0,703579902648926	3,06331442939892	0,0528169718060197	0,992324022346369	-0,0339431762695313	-0,153429563953308	0,061077058412077	0,953183718371837	-0,0451246897379551	-0,176052619070932	2,00221853044629	0,110811881188119	0,748704592386881	4,61088234223092	1,22614059794222	0,184721153846154
	136	14.3428	15.3368	14.3105	14.0689	13.8678	13.9071	14.8428	14.6154	14.6082	13.2454	13.6991	12.8436	12.6024	13.6512	13.82	+													2,25102667059244	0,0361787709497207	0,979211082000678	0,389278048780488	0,715452512105307	2,08938808295888	2,77510549138562	0,382666666666667	0,740891774495443	7,51471352145136	1,26274166971325	0,250639175257732	-0,685235341389975	-2,69087858479917	1,54523391903987	0,178213197969543	1,40068785349528	3,35279256951559	1,20670311942859	0,187803738317757
	137	15.6657	16.3261	16.8397	16.9804	17.1402	17.1355	17.6547	16.5962	16.4433	16.4191	16.3121	16.2114	15.4886	15.2789	15.8912	+													2,01991449735509	0,0473513513513514	1,10540690170461	0,335155425219941	-0,808237393697102	-2,35076191790402	0,186049081198178	0,942885431400283	-0,187347412109375	-0,487286262901293	3,19498310608579	0,06725	-0,77121035257975	-9,67624477070421	0,0363500716849192	0,97653050397878	-0,0370270411173514	-0,107312787377854	0,877388757608881	0,310756671899529
	138	13.1824	12.8284	13.014	13.6132	13.6317	14.2853	13.9564	13.678	14.3688	13.2274	12.8207	12.2748	13.0726	13.2442	13.1652	+													2,44901679772913	0,0285677419354839	1,57604107911095	0,25227972027972	-0,835107485453289	-3,42967496369881	0,203896610858602	0,935722627737226	0,157660802205402	0,528176691181978	1,40883093877858	0,211715481171548	-1,06913534800212	-3,02400663805152	0,326973538577627	0,765537969624301	0,234027862548828	0,795219791917611	0,600278774697763	0,465436123348018
	139	18.1638	18.0673	18.2331	18.5551	18.7032	17.9376	19.6224	18.8387	19.4919	18.7056	18.7571	19.0362	18.9136	19.0419	18.539	+													2,16960329545182	0,0384040404040404	0,436685724982333	0,695	-0,243869781494141	-1,01890891939804	1,27807460663423	0,516942675159236	0,919048309326172	2,72500324080221	0,782553664335196	0,425704180064309	0,434315999348957	1,69673161412617	2,40571834350686	0,082	-0,678185780843098	-5,98055354653513	1,88925254877421	0,0818936170212766
	140	15.4663	14.9753	14.8096	15.2265	15.4409	15.1845	15.6461	14.7102	15.3509	15.3678	14.0819	15.0088	17.0713	18.6524	17.9626	+													3,69137349233761	0,0155652173913043	0,398472563702144	0,730687442713107	-0,200232187906902	-0,942042634086929	0,0580471836986561	0,987169853768279	-0,0482288996378593	-0,167791998681114	0,521702996549572	0,587810955961332	-0,464491208394369	-1,18725751432403	0,241991737501934	0,824557813594955	0,264259020487467	0,613349177196471	2,31360169540958	0,0517142857142857
	141	18.0326	17.5786	17.9094	19.2141	18.4683	18.5377	18.9737	18.0304	19.1652	18.3014	18.1336	18.157	19.5026	21.2997	20.6222	+													2,92218569818063	0,0196734693877551	1,51840421092846	0,259411042944785	-0,89980189005534	-3,28665075104142	0,0132258070984685	1	-0,0169544219970703	-0,0400060118829869	1,04668912880339	0,31720293398533	-0,542712529500324	-2,22803052935749	1,15543068495166	0,253196675900277	-0,357089360555015	-2,45702380133343	2,08443150628585	0,0681891891891892
	142	17.4934	18.045	17.3766	17.6452	17.8905	17.8101	17.9412	17.5418	17.9964	17.7106	17.182	18.1287	15.9557	13.9358	16.4945	+													2,20679603314499	0,0372486772486772	0,262308713116457	0,826274277242402	-0,143643061319988	-0,657747477885504	0,0995418244344569	0,970835045317221	0,0445022583007813	0,277473610588178	0,141478686637837	0,893511656441718	-0,108174641927086	-0,381876290317717	0,0349995865150798	0,978045574986751	-0,0354684193929025	-0,103467041643491	1,26752068651153	0,17228
	143	16.0394	15.9298	16.8305	16.0084	15.9097	16.5951	15.7264	15.6563	16.2634	15.9393	15.7289	15.1946	17.2037	17.5527	17.8798	+													2,95832978515222	0,0196129032258065	0,096116404243059	0,94569284876905	0,0954723358154297	0,268681429560436	0,430273408183741	0,846692571428571	-0,289036115010578	-1,00607342537	0,827873763329311	0,401777015437393	-0,550144831339518	-1,78602739636168	0,831510203682385	0,394231433506045	0,645617167154947	1,7932174886161	1,68624188200735	0,0914612244897959
	144	16.7821	16.3211	16.5443	17.1534	16.6538	16.8021	16.1467	15.1373	15.7289	15.5491	15.8831	15.416	16.7552	16.939	17.5034	+													3,05581397157146	0,0193658536585366	0,738318684023613	0,496025723472669	-0,320609410603844	-1,6100417460528	1,66322989842118	0,417113924050633	-1,19879881540934	-3,65291624115638	2,45642127171316	0,10656	-1,25368785858154	-6,17371555355208	2,07876177020345	0,111395348837209	0,933078447977701	4,84967464209377	0,922975731321593	0,286832504145937
	145	15.0509	14.6929	14.6929	15.395	15.1071	15.4371	15.0364	13.5526	14.1252	14.2498	14.1375	14.265	15.2024	15.1531	15.9371	+													1,98454477252428	0,0497816593886463	1,46968008060444	0,261184357541899	-0,50085194905599	-3,16841137455189	1,13785683375412	0,569691542288557	-1,07498041788737	-2,41950550257932	3,22543410215841	0,0570666666666667	-1,09563223520915	-9,85336069960125	2,03871927257268	0,11004347826087	0,594780286153158	4,72362555756272	1,03708470516635	0,241376673040153
	146	17.5239	16.1773	16.9382	18.192	17.8796	18.685	18.4833	18.0616	18.3178	18.3593	18.0601	17.9156	17.6601	17.9772	17.7186	+													2,20044668315616	0,0368911917098446	1,40583585622335	0,269931034482759	-1,37237230936686	-3,01698892055127	0,0456879826664716	0,989880153930731	0,0353603363037109	0,133636140163934	0,201867507320678	0,834310412573674	-0,140515645345051	-0,523561834710476	1,39700912206193	0,196573770491803	-1,23185666402181	-2,99635515590037	1,05901991653366	0,235301587301587
	147	16.5095	16.1095	16.7006	16.3475	16.0762	16.1962	16.996	14.9624	15.8097	15.6087	15.7392	16.2174	18.2779	17.3992	18.5086	+													2,37268154012823	0,0305798816568047	0,538762428271344	0,607	0,233200073242188	1,22072779967918	0,181709344534305	0,943820350877193	-0,283939997355143	-0,47723770317605	0,809072153012424	0,406092409240924	-0,351516087849934	-1,74891432381257	1,08178358733042	0,280226600985222	0,584716161092121	2,30113578754686	1,88642764431819	0,081968253968254
	148	20.1475	20.8721	19.8095	20.8973	20.0089	21.0136	21.5845	21.2237	21.549	20.0549	20.3638	19.3768	18.8141	19.3741	20.0611	+													2,20237121276213	0,0373473684210526	0,336578239966217	0,78384	-0,363596598307293	-0,815217249634637	1,13230343429694	0,567450980392157	0,81243896484375	2,40769238966631	0,755392683577291	0,442402476780186	-0,708126068115234	-1,6434563853304	0,331606939784109	0,7592	0,344529469807942	0,804878735585497	0,83488372288178	0,331136094674556
	149	19.0876	19.1587	20.5176	19.3032	19.5192	19.3813	20.3083	18.9129	18.2011	20.8574	19.7245	19.496	22.2251	21.7815	22.7586	+													2,65461871213315	0,0230387596899225	0,14800196183728	0,912516455696203	0,186703999837238	0,397629063151132	0,156818766403992	0,946257505003336	-0,260493596394859	-0,418733675457268	0,665430575503984	0,492881081081081	0,62473424275716	1,46784101743083	0,28105288849282	0,802013462976814	-0,438030242919922	-0,698156400821583	2,09453889015378	0,0686530612244898
	150	16.5661	16.5768	17.0928	17.2519	17.1384	17.1904	17.4192	17.084	16.7359	17.2383	16.8398	17.1762	18.0191	17.6926	18.5806	+													2,51963957785777	0,0262620689655172	1,19148456519297	0,316604810996564	-0,448330561319988	-2,53465854725311	0,222178013293959	0,9447969348659	-0,113862355550129	-0,569385599184431	0,353142762717052	0,72389233278956	-0,108781814575195	-0,849488597983373	0,728690029689273	0,453985185185185	-0,339548746744793	-1,59121999977466	1,90885838792926	0,0784432432432432
	151	14.6287	14.7521	15.5423	15.303	15.2108	15.543	15.5563	15.0095	15.2319	15.4205	15.204	15.1095	16.0339	15.8799	16.6027	+													1,98074533567909	0,0495862068965517	0,552742411473128	0,603348288075561	-0,377965291341145	-1,24810299349066	0,175074779731162	0,945721027064538	-0,0863978068033848	-0,461791291225089	0,327470555407278	0,745120879120879	-0,107630093892414	-0,796256976468475	0,37740796186908	0,718887166236003	-0,27033519744873	-0,899240539080043	1,53171951111448	0,114190476190476
	152	21.7498	21.3741	20.0686	21.9838	21.7902	21.3215	22.12	20.9438	20.6265	22.9571	22.6842	21.8665	24.7562	24.4478	25.7894	+									+	Jarocin embryonic axis OK T0_Jarocin embryonic axis DAMAGED T1 -7			3,69483873047218	0,0158222222222222	0,508678413951336	0,638026431718062	-0,634350458780922	-1,16164764747206	0,400590295078046	0,854735729386892	-0,468418121337891	-0,946327588015483	0,98653182558127	0,3370625	0,804079055786133	2,10431498592092	1,11675934354107	0,26889817232376	-1,43842951456705	-2,3747343595736	2,42151803686824	0,0449583333333333
	153	14.9499	15.9468	16.1526	16.1751	16.3966	17.1238	16.504	16.3186	15.3267	15.6147	15.6931	15.2227	14.3653	14.8033	14.6426	+													2,17037604920186	0,0385177664974619	0,87542739041494	0,435852459016393	-0,882040023803711	-1,88039119466315	0,482402606610806	0,832536458333333	-0,515398025512695	-1,10980732663907	1,51683146644118	0,182589371980676	-1,05501333872477	-3,28279666190039	0,163108474557086	0,881010050251256	0,172973314921061	0,433663214677839	1,2883576357885	0,168779487179487
	154	15.9615	13.6514	15.5903	18.0147	16.8799	17.8489	18.2915	17.7465	18.6459	17.3217	18.1234	17.8713	16.5951	16.7747	15.517	+													2,63941766130648	0,0229774436090226	1,46042547513416	0,262209944751381	-2,51348908742269	-3,14621967982468	0,666373662321928	0,759646153846154	0,646743138631184	1,46967807182664	0,169367116550113	0,8627959697733	0,19090970357259	0,448418874723429	1,63711038775636	0,156971098265896	-2,70439879099528	-3,58513936761502	0,683584639243083	0,412540272614622
	155	19.2503	19.4211	19.2212	19.81	19.1168	20.0429	19.4989	19.4245	19.4325	19.1763	20.0551	19.5927	18.7391	18.4093	18.5103	+									+	Jarocin embryonic axis OK T0_Jarocin embryonic axis DAMAGED T1 -7			2,10410042096044	0,0412641509433962	0,55860262359408	0,597031026252983	-0,359010696411133	-1,2595658772775	0,297390329256609	0,899133276010318	-0,204591115315754	-0,732984525337132	0,0439817467175159	0,963421841541756	-0,0485191345214844	-0,128860570934541	0,522080179409488	0,577218884120172	-0,310491561889648	-1,18799839850741	2,52183268201102	0,0403294117647059
	156	21.1045	21.0926	20.9761	21.8699	21.6831	21.486	21.4371	21.1364	21.3365	22.0388	21.4119	21.4063	22.049	21.6219	21.8189	+									+	Jarocin embryonic axis OK T0_Jarocin embryonic axis DAMAGED T1 -7			2,00321019965418	0,0485333333333333	2,2050558476264	0,192255319148936	-0,621950149536133	-5,26422802159995	1,24663518539784	0,507767441860465	-0,376333872477211	-2,65523120868662	0,091084035594053	0,935919493962047	-0,0606892903645821	-0,255684754645187	1,23266665840462	0,230990536277603	-0,561260859171551	-2,62447754415288	2,39456988865368	0,0436831683168317
	157	20.4905	19.2268	19.202	19.8679	19.5892	19.6002	19.9579	19.6091	19.0288	20.9773	21.1003	20.2535	23.0377	22.7754	24.2355	+									+	Jarocin embryonic axis OK T0_Jarocin embryonic axis DAMAGED T1 -7			4,4264680700494	0,0136666666666667	0,0358064636273799	0,983754010695187	-0,046017964680992	-0,105765971180179	0,208260495084084	0,939718934911243	-0,153834660847984	-0,538073200076032	1,75789496584425	0,149085714285714	1,09128061930338	3,90534004042789	1,0673867648349	0,29081662591687	-1,13729858398438	-2,27105831471292	2,40949938467788	0,0435959595959596
	158	16.7481	16.4377	17.0308	16.3245	16.01	16.4245	16.189	15.0613	15.3833	16.2907	15.8808	15.8155	17.8035	17.2856	17.7774	+													3,52086033750449	0,01768	1,07739888924059	0,348237960339943	0,485859553019207	2,29196226517938	0,924950842095965	0,671816393442623	-0,708463350931803	-1,97954344913029	0,592043731071054	0,527443519619501	-0,25730514526367	-1,32486702533478	1,51413387432795	0,182873786407767	0,743164698282877	3,27619198153162	1,67230856233094	0,0933225806451613
	159	18.9781	19.3442	19.1903	17.8462	18.0564	18.0851	17.5673	17.5079	18.631	19.2678	19.2364	18.7787	18.4494	18.2485	18.4794	+									+	Jarocin embryonic axis OK T0_Jarocin embryonic axis DAMAGED T1 -7			2,77658650748685	0,0213451327433628	3,07927825589824	0,1915	1,17498016357422	9,02989176260456	0,0895885726942043	0,976466389054134	-0,093813578287758	-0,25180386125971	2,48211171249384	0,0995102040816326	1,09841283162435	6,27357466864628	0,149889265816246	0,891985194324491	0,0765673319498674	0,402164437385369	2,42591904761055	0,0459148936170213
	160	17.1695	18.4801	17.4134	17.3339	16.6759	17.4298	17.2567	17.7295	16.8637	18.0648	16.435	16.7594	19.1256	19.5215	18.8404	+													2,1371570543362	0,0391111111111111	0,507169250288503	0,639828571428571	0,541105270385742	1,15867677067076	0,147615685768731	0,950246395806029	0,136730194091797	0,396699590440938	0,0369510448974715	0,971229299363057	-0,0601317087809257	-0,109020954045073	0,396940560051961	0,699836444444444	0,601236979166668	0,938940835180698	1,51976031645436	0,114813333333333
	161	17.0431	18.0163	16.9837	17.1608	16.5556	17.0388	16.6544	17.0001	15.5403	17.6151	16.8291	16.327	18.4469	18.9868	18.4091	+													2,18884752959271	0,0376082474226804	0,488949943596671	0,660823151125402	0,429295221964516	1,12274873803382	0,471864688908906	0,827693081761006	-0,52010218302409	-1,08894133462744	0,00416189488532106	0,994972180070814	0,00531450907389086	0,0127168889441646	0,350311581440543	0,740904290429043	0,423980712890625	0,84364962398236	1,52580552210901	0,114845637583893
	162	17.1873	17.4806	17.2085	17.6985	17.4163	17.7287	17.5882	17.2281	16.2965	17.3726	17.6106	17.5055	18.4582	18.1763	19.227	+													2,17706275776862	0,0382448979591837	1,10492134570121	0,334456140350877	-0,322333653767902	-2,34973841010068	0,656924981950751	0,759555555555556	-0,576885859171551	-1,45127422269122	0,415980197599599	0,67428880866426	-0,118267059326172	-0,977374797628481	0,807477441520426	0,409667774086379	-0,204066594441731	-1,74577107851625	1,81083316769078	0,0854028436018957
	163	13.9361	12.8054	13.1284	13.8718	14.737	13.5452	11.3328	11.605	11.3833	10.5109	11.875	12.3429	11.9066	10.8216	12.3763	+													2,66084719629707	0,0234920634920635	0,710538125007645	0,506319018404908	-0,761360804239908	-1,555774260825	2,69328092346554	0,264	-2,61096382141113	-7,14822171909929	1,71191229505767	0,157795918367347	-2,47506999969482	-3,78137334186023	1,24879733462946	0,229714285714286	1,71370919545492	2,6600048463178	1,30543050210698	0,164146981627297
	164	17.7831	18.366	17.4819	19.3604	18.6957	19.2759	19.3003	19.3538	19.6474	18.8276	19.2239	19.1923	18.458	19.0224	19.4028	+													2,48165214939264	0,0276778523489933	1,68240045532121	0,244456140350877	-1,23365656534831	-3,70316575860709	0,61745321305224	0,7700276816609	0,323162078857422	1,37439567681913	0,0409609509696866	0,965750533049041	-0,0294392903645857	-0,120368496861646	1,85197713955772	0,136062992125984	-1,20421727498372	-4,16735639252914	1,34230114956672	0,154970189701897
	165	21.1161	20.2701	20.3728	22.3368	22.3522	22.2994	21.9098	21.4572	21.7624	21.4791	20.8792	21.332	21.6999	20.0992	21.4566	+													1,98110424306751	0,0497835497835498	2,54622048569275	0,219	-1,74315007527669	-6,52877057340547	2,00450213642479	0,3424	-0,619639078776039	-4,61787664212174	2,42875693225595	0,104150943396226	-1,09934488932291	-6,0676853563871	0,935104738820632	0,343008064516129	-0,643805185953777	-1,99999749554597	0,369614624301475	0,668984025559106
	166	20.4862	20.5032	20.5129	21.643	21.7058	21.5075	22.0904	21.7305	20.9963	20.2719	20.5212	20.5328	22.2574	21.6345	22.4739	+					+	Jarocin embryonic axis OK T1 -7_Jarocin embryonic axis OK T1 -3			+	Jarocin embryonic axis OK T0_Jarocin embryonic axis DAMAGED T1 -7			3,58963357241712	0,016734693877551	4,33958267852032	0,248	-1,11800765991211	-18,9420439236308	0,0131780233813557	1	-0,0130430857340471	-0,0398635609707774	3,47080763827135	0,024	-1,17683855692545	-11,3958497172853	0,276533305802284	0,804462564862861	0,058830897013344	0,688458654735133	2,52417235401091	0,04
	167	17.1753	17.0516	17.4787	16.9949	16.8435	17.087	16.5941	16.2491	16.1593	16.9158	16.8598	16.4948	16.5714	16.9167	16.8733	+													2,44473336372062	0,0284331210191083	0,829153285007902	0,456956356736243	0,260020573933918	1,78855685161919	1,88564470006165	0,393	-0,641008377075195	-4,26397685027897	0,659927751617324	0,490254641909814	-0,218360900878906	-1,45712262386359	1,22745289590169	0,23216149068323	0,478381474812824	2,61303669373705	1,25912537588531	0,175041975308642
	168	21.5545	21.5778	21.0209	21.523	21.9828	23.0859	23.0624	23.3106	24.7618	22.6786	22.0026	21.3303	21.7736	21.0972	21.5652	+													2,01813054362942	0,0473363228699552	0,749434869820352	0,487381107491857	-0,812821070353188	-1,63179062283507	1,00907777648575	0,610484848484849	1,51435089111328	2,15045626277159	0,116126874512274	0,913777777777778	-0,193402608235676	-0,319450497506787	0,652065871475668	0,486628571428571	-0,619418462117512	-1,44181070370814	0,127846875486311	0,887267772511848
	169	14.7057	14.341	14.1358	14.946	14.5865	14.6091	14.8969	14.5573	14.8977	15.7651	15.7072	15.0598	15.6661	15.7417	15.3664	+									+	Jarocin embryonic axis OK T0_Jarocin embryonic axis DAMAGED T1 -7			3,05996356167385	0,0193086419753086	0,719636679710636	0,499561051004637	-0,319700558980305	-1,57353565918325	0,162397865894723	0,942444145356662	0,0701255798339844	0,431981601144381	1,45569720518002	0,199982062780269	0,796881675720215	3,13491391951723	1,78360967626254	0,147314285714286	-1,11658223470052	-3,97581670101589	2,38955059061593	0,0432549019607843
	170	18.4682	18.2326	18.2573	19.8374	19.3935	19.6118	19.2709	18.8777	18.2098	18.7273	18.5198	18.5537	17.7758	18.1441	18.3087	+													3,07545842874252	0,0194430379746835	3,0226878370435	0,159636363636364	-1,29484875996907	-8,72851270947464	1,16174596135774	0,550051282051282	-0,828074137369793	-2,47055727045512	2,67612342866651	0,0755121951219512	-1,01399167378743	-7,07340606445974	1,33309101214614	0,209771217712177	-0,280857086181641	-2,84902005226968	0,627998938780222	0,439177272727273
	171	15.6397	14.9079	15.3821	16.268	16.5955	16.3451	16.3291	15.8758	16.8256	15.8795	15.5684	15.6977	16.3031	16.5145	16.3404	+													2,54196320155347	0,0255602836879433	2,00872382899275	0,19	-1,0929266611735	-4,63082766502536	0,0713143054614069	0,984872979214781	-0,0593719482421875	-0,203652533976001	2,16745046188723	0,127081081081081	-0,68765449523926	-5,13801267454888	0,805988467401603	0,408700826446281	-0,405272165934244	-1,74283687225662	2,06435076174441	0,068961038961039
	172	13.5948	14.0219	13.5953	14.3061	14.4071	14.9504	14.7848	14.6672	14.9828	14.1338	14.6442	14.1549	13.9505	13.6322	13.4065	+													2,86590267545936	0,0204705882352941	1,53533232943416	0,255363057324841	-0,817197481791178	-3,32829551017478	0,511451440522891	0,811928374655647	0,257074356079102	1,16710458584023	0,395037275853825	0,694052356020942	-0,243554751078287	-0,93508496487604	1,22923635396416	0,232548286604361	-0,573642730712891	-2,61694792963104	0,128236684967139	0,887608540925267
	173	12.4449	12.7574	12.399	12.9547	12.1116	12.7911	12.4127	12.2285	12.8585	11.0882	11.4945	11.955	11.2348	11.2356	11.8645	+													2,40634615946016	0,0294478527607362	0,109610591549224	0,936287769784173	-0,0853449503580723	-0,303071824776799	0,138197873947952	0,961317738791423	-0,119183222452799	-0,373907631762955	1,43140692177631	0,205224137931034	-1,10656833648682	-3,07717250560274	1,6887491929323	0,150773006134969	1,02122338612874	3,71990239651568	1,99003162105068	0,0677441860465116
	174	19.0257	18.3163	19.4315	19.0365	18.8384	18.4166	18.9788	18.4718	17.5931	19.9945	19.6177	19.9802	20.2583	19.6107	20.4937	+													2,30088960769686	0,0341271676300578	0,161559074387793	0,904704516129032	0,160676956176758	0,429994986748332	0,395706480480999	0,854864300626305	-0,415926615397137	-0,936441007592692	2,12242886811687	0,124096385542169	1,10030174255371	4,99003487319106	1,26534741840174	0,225019867549669	-0,939624786376953	-2,69666475918388	1,33463547344992	0,154357333333333
	175	16.1748	16.3857	16.2235	16.7645	16.4259	16.977	16.4553	16.1349	16.2021	16.6855	16.6602	16.4993	15.7391	16.0036	16.0461	+													2,73468031339482	0,0222905982905983	1,25367199925703	0,307814671814672	-0,461153030395508	-2,67078049130518	1,14780791194418	0,55508	-0,458347320556641	-2,44072451523704	0,249232363437997	0,801090146750524	-0,107430775960285	-0,629247451231798	1,82627892797008	0,136388059701493	-0,353722254435223	-4,0946375023991	1,3455647931589	0,154713896457766
	176	16.9732	17.045	16.4603	17.4878	17.3123	17.5484	17.214	16.3887	16.609	17.2805	17.4908	17.0841	16.372	16.7611	16.3568	+													1,99769558560342	0,0486872246696035	1,46616693567856	0,260244444444444	-0,623335520426433	-3,15997731956537	1,30042488374055	0,50584	-0,712255477905273	-2,77508356276517	0,527509493434767	0,585305856832972	-0,164374669392902	-1,19865850587288	0,985235583997087	0,317327548806941	-0,458960851033531	-2,10167002531576	0,657990627960184	0,423517159763314
	177	16.5001	16.8374	15.9069	17.7269	16.8132	17.347	16.9761	17.08	16.9894	17.6992	18.4278	18.3257	18.3715	18.6386	18.0593	+									+	Jarocin embryonic axis OK T0_Jarocin embryonic axis DAMAGED T1 -7			3,43126502655585	0,0172857142857143	1,09075219801974	0,338876790830946	-0,880919138590496	-2,31993591545965	0,452584484359192	0,838597339782346	-0,280509312947594	-1,05063596251863	1,15099427894763	0,285440922190202	0,855207443237305	2,44753293987802	2,09268048885591	0,108952380952381	-1,7361265818278	-4,89408119874747	2,43193833487011	0,0469130434782609
	178	18.6938	18.7798	18.2385	18.1369	18.6216	19.3115	19.4171	19.1106	18.9164	20.747	19.9768	20.1649	20.6949	20.281	20.7641	+									+	Jarocin embryonic axis OK T0_Jarocin embryonic axis DAMAGED T1 -7			3,80998169918291	0,0159024390243902	0,113973190861592	0,933916817359855	-0,119316101074219	-0,31405309532442	0,546403670123569	0,788939438700148	0,458015441894531	1,23569607819713	1,75481588354318	0,14890780141844	1,60621579488118	3,89695713722776	2,41832551897708	0,0833207547169811	-1,7255318959554	-6,02810326068897	3,05552527239569	0,0275348837209302
	179	18.215	17.7276	18.6613	20.7551	20.7227	20.5458	22.1097	21.4928	22.4288	21.6767	21.6845	21.5213	21.7752	22.1031	21.7169	+					+	Jarocin embryonic axis OK T1 -7_Jarocin embryonic axis OK T1 -3	+	Jarocin embryonic axis OK T0_Jarocin embryonic axis OK T1 -7	+	Jarocin embryonic axis OK T0_Jarocin embryonic axis DAMAGED T1 -7			6,65810227197029	0,084	3,05821456909967	0,1628	-2,47326978047689	-8,91661355295859	2,04128020794905	0,337619047619048	1,33588790893555	4,73161230804111	3,46303134539661	0,0216	0,952931086222328	11,3436469841674	3,62326105011856	0,0549090909090909	-3,42620086669922	-12,4667233638071	3,61558714740176	0,00675
	180	16.9029	16.5338	17.3841	19.2435	19.0868	18.9089	20.4283	20.0066	20.68	19.9882	19.8405	19.9636	20.1891	20.5401	19.9363	+							+	Jarocin embryonic axis OK T0_Jarocin embryonic axis OK T1 -7	+	Jarocin embryonic axis OK T0_Jarocin embryonic axis DAMAGED T1 -7			6,57310110757547	0,0293333333333333	2,89669492266067	0,149714285714286	-2,13948313395182	-8,09029357852839	2,38434161406346	0,231230769230769	1,29189173380534	5,90064258024242	2,86990280403287	0,064258064516129	0,851039886474609	7,96016725263747	3,55060656758202	0,0503333333333333	-2,99052302042643	-11,944923148329	3,38990601325871	0,016
	181	17.3008	17.3838	16.8976	17.7906	17.3912	17.7369	17.1084	16.6183	16.4508	17.5471	17.7594	17.2256	16.6227	17.1172	16.4525	+													2,10555145318654	0,0413270142180095	1,07132366523089	0,351765363128492	-0,445518493652344	-2,2792709201737	1,75992916095344	0,406764705882353	-0,913799285888672	-3,91088473111256	0,257208129408884	0,794392655367232	-0,128901799519859	-0,64666227906807	0,664744932264706	0,47950858652576	-0,316616694132485	-1,46650546373958	0,863352927424905	0,31625
	182	14.8823	14.9531	14.855	15.419	14.4576	14.7701	16.0576	15.8555	15.3048	13.7621	14.1609	14.5179	14.0495	14.5231	13.8996	+													2,81041244742996	0,0207706422018349	0,0169516608862594	0,994358921161826	0,0145355860392247	0,0510686396805925	1,1145843409254	0,563888372093023	0,857064882914225	2,37013515418643	0,963130704704072	0,347210412147505	-0,735275586446127	-2,0566923106421	1,56603937192246	0,175937172774869	0,749811172485352	3,40460353811974	1,75171859939596	0,087372197309417
	183	19.3426	19.0255	18.8709	20.1327	19.6843	20.1359	19.4555	19.1147	19.1113	19.6577	19.8826	19.3467	18.8315	19.008	18.3913	+													2,85795812717373	0,0202692307692308	1,94097420431958	0,179949367088608	-0,904638290405273	-4,42618620816061	1,79827034854114	0,410984126984127	-0,757124582926433	-4,01637536998956	0,756317889136082	0,443514774494557	-0,355288187662762	-1,64526860478759	1,23821182262307	0,229551282051282	-0,549350102742512	-2,6366681805454	0,661970114082284	0,423555023923445
	184	15.7234	15.7882	15.4864	17.6035	16.7922	17.0658	17.5562	16.8761	16.6675	15.7736	16.1716	15.9837	16.1525	16.4089	15.217	+													2,51782609383455	0,0262465753424658	2,3642797903094	0,163657142857143	-1,48781490325928	-5,82645505328481	0,1227511413146	0,965753943217666	-0,120569229125977	-0,33595593583845	1,94910268190741	0,14112	-1,17752520243327	-4,45038351869172	0,989366978437123	0,316445414847162	-0,31028970082601	-2,11010300408072	0,280133246324015	0,760190611664296
	185	15.6458	15.2697	15.3424	16.3034	16.0395	16.0287	15.4488	15.3001	15.3876	15.7455	16.1457	15.2122	15.1435	15.0609	14.9465	+													2,45843481424566	0,0285228758169935	2,07064408215112	0,198714285714286	-0,704601605733236	-4,82391785871	2,76661930507052	0,3444	-0,745069503784181	-7,47594504185882	0,673656147335188	0,48436462585034	-0,42277463277181	-1,4838650980176	0,406837799677792	0,692199275362319	-0,281826972961426	-0,958950375984009	1,3424777159818	0,155391304347826
	186	14.0774	13.6013	13.8424	15.5256	15.0387	15.0022	14.4145	14.3956	15.332	14.6506	14.8308	14.7614	13.6471	13.7554	11.9722	+													2,26748580811944	0,0353898305084746	2,46226009778366	0,19648	-1,34848403930664	-6,19629240432713	0,604210523175975	0,778939189189189	-0,474823951721191	-1,34858958557356	1,17404006408593	0,283623100303951	-0,441234906514486	-2,49698197448087	2,45449762113907	0,0793469387755102	-0,907249132792154	-6,16629262801525	0,531170294953585	0,514213359920239
	187	13.0912	13.067	12.9457	14.7018	14.412	14.8444	13.4185	14.4068	13.3603	14.2803	14.2014	14.5087	14.0302	13.8427	13.6064	+							+	Jarocin embryonic axis OK T0_Jarocin embryonic axis OK T1 -7	+	Jarocin embryonic axis OK T0_Jarocin embryonic axis DAMAGED T1 -7			3,13702321410538	0,0193972602739726	3,55714820171654	0,306666666666667	-1,61811383565267	-11,9910357129281	1,19804137142651	0,537296703296703	-0,924221356709799	-2,54887599701176	0,961782930931819	0,34673275862069	-0,322623570760092	-2,05395754590055	3,64591819997043	0,0568888888888889	-1,29549026489258	-12,6338615314936	2,42728454000058	0,0464086021505376
	188	13.3133	13.4862	13.2666	14.5472	14.3008	14.0419	15.4303	14.7597	15.8891	14.8849	15.0994	15.0063	15.3015	15.7425	14.8897	+							+	Jarocin embryonic axis OK T0_Jarocin embryonic axis OK T1 -7	+	Jarocin embryonic axis OK T0_Jarocin embryonic axis DAMAGED T1 -7			3,84622612650303	0,0164102564102564	2,37543176868952	0,168470588235294	-0,94129721323649	-5,86759851041819	1,38218382854926	0,466515151515151	1,06306139628093	2,96185865506927	1,93788662270153	0,138846153846154	0,700200080871582	4,41701987648856	4,25210540732811	0,072	-1,64149729410807	-18,0029624571863	2,8079318693182	0,0376428571428571
	189	17.9032	17.1442	18.2765	20.0606	19.8653	19.7504	21.2248	20.6025	21.8962	20.9097	20.7892	20.7009	20.8949	21.342	20.6761	+							+	Jarocin embryonic axis OK T0_Jarocin embryonic axis OK T1 -7	+	Jarocin embryonic axis OK T0_Jarocin embryonic axis DAMAGED T1 -7			5,02315284204328	0,0134285714285714	2,44608068174859	0,188923076923077	-2,11745961507162	-6,13390193560261	1,60763850868272	0,415126436781609	1,34906196594238	3,5095956910523	2,94632161675447	0,0667142857142857	0,907875696818031	8,33642316614571	3,06178285818115	0,04768	-3,02533531188965	-8,93571084774882	2,93316939436292	0,0273333333333333
	190	14.622	14.1794	14.4142	14.4338	14.692	14.347	15.1279	15.0508	15.5342	13.9263	13.5595	14.2328	14.2366	14.4196	13.9526	+													3,04416334855551	0,0190952380952381	0,200669014362319	0,875730245231608	-0,0857149759928379	-0,52083206964601	1,82717835817914	0,400610169491525	0,746700604756674	4,09716779026684	1,245086364218	0,254885906040268	-0,584719975789387	-2,65181390323685	1,00535083491547	0,312862921348315	0,499004999796549	2,142810822219	0,469543749561481	0,569652253909844
	191	18.1715	18.1034	17.6873	18.5564	18.9223	18.8404	19.1721	18.7377	19.3196	17.8198	18.2462	17.756	17.8968	18.7689	17.6145	+													2,08535305736121	0,0428224299065421	1,85917939539927	0,187252747252747	-0,785595575968426	-4,18789584843659	0,665039428160738	0,759034482758621	0,303497950236004	1,46707910543608	1,92821178304251	0,13992380952381	-0,832312266031902	-4,38838599811349	0,0761259045287678	0,945627802690583	0,0467166900634766	0,216465236504773	0,100432019328389	0,912316513761468
	192	13.4228	14.1285	13.799	15.3644	14.6709	14.5155	15.1079	14.7413	14.799	14.9426	15.3947	14.8502	14.7232	13.9523	14.1365	+													2,20134496094079	0,0372565445026178	1,49177007267578	0,265077844311377	-1,06684748331706	-3,22172223968414	0,0387426136234071	0,994086956521739	0,0324811935424805	0,114101553367737	0,274267714284327	0,778548340548341	0,212230046590168	0,683586654756997	2,07537945436018	0,112781609195402	-1,27907752990723	-4,83893015289652	0,7207886310972	0,391099611901682
	193	7.51797	9.87605	10.288	10.2377	9.39437	8.10272	10.1529	6.25212	-4.51531	-2.31131	-18.8286	-18.7043	9.07042	9.44854	10.6156	+													2,71400953176991	0,0225333333333333	0,00542647184627163	1	-0,0176008542378749	-0,0165571800394438	0,524251952281883	0,79538202247191	-5,28170824050903	-1,19226352735927	1,82132612616122	0,145238095238095	-22,5263193448385	-4,08072337424218	1,81167877620029	0,140474074074074	22,5087184906006	4,05371335528189	0,188935958041651	0,830110831234257
	194	16.2819	15.7442	16.0061	16.0802	15.8009	16.4549	15.9892	15.9263	16.2604	15.9048	15.0902	15.2656	15.1096	15.1223	15.3258	+													2,1389263658013	0,0392233009708738	0,154575958515686	0,909591810620601	-0,101258595784508	-0,413384972785462	0,0880184817856454	0,976614472123369	-0,0533653895060233	-0,247719934744192	1,04249372744619	0,317661835748792	-0,691793441772463	-2,21933873609592	0,945668843576955	0,3360081799591	0,590534845987955	2,02132603332643	2,07675857742446	0,0678933333333333
	195	18.8776	18.455	18.9665	18.0021	18.1918	17.8477	16.8077	16.5265	18.0621	16.6774	16.6234	16.9415	15.3846	16.5085	15.976	+							+	Jarocin embryonic axis OK T0_Jarocin embryonic axis OK T1 -7	+	Jarocin embryonic axis OK T0_Jarocin embryonic axis DAMAGED T1 -7			3,62992350864046	0,0165833333333333	1,80440335603026	0,211636363636364	0,752448399861652	4,03342470548444	0,848996850467555	0,701943820224719	-0,88179143269857	-1,82785042535272	3,08398788888871	0,077	-1,26644452412923	-9,05540045631623	3,38943415312455	0,0464444444444444	2,01889292399089	10,860690609543	2,83341346235009	0,036
	196	18.7419	18.1666	18.4569	17.7243	17.5946	17.352	16.3756	16.5829	17.7	15.9901	15.8407	15.9877	15.6731	16.0675	15.9247	+					+	Jarocin embryonic axis OK T1 -7_Jarocin embryonic axis OK T1 -3	+	Jarocin embryonic axis OK T0_Jarocin embryonic axis OK T1 -7	+	Jarocin embryonic axis OK T0_Jarocin embryonic axis DAMAGED T1 -7			4,58848546735343	0,0121818181818182	1,97220149071658	0,195768115942029	0,898172378540039	4,51966943687008	0,721127178013661	0,742425806451613	-0,6707763671875	-1,5764463197893	3,75944041635505	0,036	-1,61745103200277	-13,5042333202592	3,88305789009586	0,0832	2,51562341054281	14,517734723008	3,65417433635033	0,00830769230769231
	197	14.9502	14.3566	14.0605	13.5572	13.7931	13.0082	13.465	13.3593	14.0841	11.0892	12.7244	11.6099	12.5483	13.2747	12.8925	+													2,9047469263845	0,020040404040404	1,34040767680928	0,290791111111111	1,00292078653971	2,86570416158423	0,220328895759638	0,942086824067022	0,183291435241699	0,565246654454693	1,42934603186463	0,205287553648069	-1,64497502644857	-3,07229933979861	2,07126797886588	0,1115	2,64789581298828	4,82589373933225	2,00658412192053	0,0668571428571429
	198	19.4046	18.8485	19.0562	18.209	17.8467	17.9686	17.2577	16.9084	18.4928	17.1815	16.7944	16.5644	16.0511	16.495	15.9593	+							+	Jarocin embryonic axis OK T0_Jarocin embryonic axis OK T1 -7	+	Jarocin embryonic axis OK T0_Jarocin embryonic axis DAMAGED T1 -7			3,95055751539093	0,0166857142857143	2,31389347170432	0,173473684210526	1,09499295552571	5,64351178295408	0,389856192671737	0,858725773195876	-0,455142974853516	-0,924575161110938	2,28808938903054	0,127142857142857	-1,16132609049479	-5,55165683413955	3,13025337935098	0,0518260869565217	2,25631904602051	9,30955135198068	3,65036776981397	0,00771428571428571
	199	18.8023	18.2216	18.5767	17.6879	17.2863	17.1852	16.5603	16.1176	17.635	15.6272	15.2669	15.7425	14.9581	16.024	15.5437	+							+	Jarocin embryonic axis OK T0_Jarocin embryonic axis OK T1 -7	+	Jarocin embryonic axis OK T0_Jarocin embryonic axis DAMAGED T1 -7			4,232941902804	0,015448275862069	2,13284579267038	0,189333333333333	1,14707628885905	5,02397514156063	0,575847851282493	0,778859842519685	-0,615516026814777	-1,2932620787636	3,03030907172178	0,0733333333333333	-1,84094683329264	-8,76855447165442	3,75732944804934	0,064	2,98802312215169	13,4875341999005	2,99909155221881	0,0263111111111111
	200	16.4094	16.6109	16.3358	16.0739	15.6346	16.2965	18.9401	16.9811	18.1255	15.747	16.0884	16.1369	16.0852	16.2629	15.7161	+													2,67447172087991	0,0234193548387097	1,00064156057875	0,391753846153846	0,450368563334145	2,13316057894495	1,54546546745765	0,434147368421053	2,01389217376709	3,35336666333758	0,0157385429294468	0,987804224626481	-0,0109163920084647	-0,0474763482006098	1,45080583252559	0,192973451327434	0,461284955342609	3,12324094033653	1,12015876854475	0,219182795698925
	201	15.9849	15.3825	14.757	14.6151	14.3313	14.3181	15.1193	14.4929	15.3059	13.593	14.0322	14.0364	13.1952	13.8223	13.8638	+													2,80513583157513	0,0207272727272727	1,21888373088416	0,309906810035842	0,953300476074219	2,59427721227251	0,977405600347055	0,639260869565217	0,551190376281738	2,08571079865049	1,41277911312794	0,209080168776371	-0,534263610839844	-3,0332701975969	1,74714025668217	0,147602649006623	1,48756408691406	3,87611162112017	1,86654019708082	0,0836476683937824
	202	16.4115	15.894	15.5295	14.8021	14.9122	15.2058	14.4882	13.7767	14.1133	13.7521	14.7713	14.795	13.8065	14.5238	14.3715	+													2,74164623732117	0,0224	1,57838345678236	0,25509219858156	0,971637090047201	3,43556223113363	1,62624861697648	0,418904761904762	-0,847311655680338	-3,55718415353421	0,664403930499802	0,49321832884097	-0,533925374348959	-1,46584123847213	1,60912684657523	0,164989010989011	1,50556246439616	3,51338732770814	2,15246565189739	0,0663511450381679
	203	17.0711	18.1424	16.6684	17.7849	16.4642	16.9205	18.7301	17.0697	17.7904	16.6583	17.2679	17.0457	15.8521	15.1667	14.839	+													2,16025639639978	0,0387064676616915	0,151093591396457	0,911333333333333	0,23738225301107	0,405053435056428	0,582903461712516	0,78519806763285	0,80683708190918	1,30703478269049	0,0532446851968221	0,956827810972298	-0,0659058888753243	-0,15460905980646	0,253739685541498	0,815039886039886	0,303288141886394	0,639101358712575	1,71046290582505	0,0881008403361345
	204	14.4713	13.9555	14.5668	13.8794	13.1413	14.1162	13.9687	13.4614	14.6155	15.6848	14.7324	14.0671	15.834	15.7172	16.4705	+													2,42214072713925	0,0286913580246914	0,819901367378862	0,462565055762082	0,618936856587728	1,7702779657256	0,273161773335658	0,907378289473684	0,302899678548178	0,681205777298641	0,942702445464048	0,346762886597938	1,11585203806559	2,01533194481714	0,417926801974156	0,686868347338936	-0,496915181477863	-0,981290723514723	2,29060743782413	0,0548070175438597
	205	16.1782	16.2307	16.5917	16.1198	15.6127	16.1433	16.3363	15.9003	16.4074	18.3324	17.3656	16.0943	18.3864	18.3547	18.9589	+									+	Jarocin embryonic axis OK T0_Jarocin embryonic axis DAMAGED T1 -7			2,92463603491541	0,02	0,800495110972344	0,466573476702509	0,374913851420086	1,73201669043003	0,472879210033312	0,82809079445145	0,256081263224285	1,09095223343467	0,908318111073426	0,365692007797271	1,30547364552816	1,94613309717906	0,634622612183673	0,49661188369153	-0,930559794108071	-1,40783965830667	3,16156703534867	0,0251891891891892
	206	12.4157	12.7282	13.1102	12.631	12.951	12.1144	12.3027	12.3542	12.9343	12.2115	11.3789	11.466	11.0945	11.5759	11.2545	+									+	Jarocin embryonic axis OK T0_Jarocin embryonic axis DAMAGED T1 -7			2,56444479575739	0,0250071942446043	0,230799974046868	0,851628368794326	0,185877799987793	0,588601618286997	0,037586523736631	0,992820790471034	-0,0351155598958321	-0,110825058410142	1,15134335123197	0,285988439306358	-0,880039532979328	-2,44827923155082	1,48768956525382	0,183144186046512	1,06591733296712	3,21183803589662	2,37709015897819	0,0454095238095238
	207	13.0572	13.0366	12.4741	13.7803	14.1348	13.4466	13.8148	13.3057	13.6374	13.8416	13.9996	13.8727	13.7987	13.372	13.7671	+													2,24033104458404	0,0364861878453039	1,55561493659175	0,258711409395973	-0,931263605753582	-3,37858653679526	0,334068013839255	0,900011235955056	-0,20125452677409	-0,810000054175764	0,224354956535616	0,821173441734417	0,117426872253418	0,57425019653066	2,22190788035268	0,0870933333333333	-1,048690478007	-5,3215778596427	1,54730175562178	0,110427586206897
	208	12.5968	12.3344	12.8326	12.45	12.7328	11.7158	11.6459	11.9298	12.4232	10.4952	10.6228	11.1538	10.6977	10.8496	10.4908	+									+	Jarocin embryonic axis OK T0_Jarocin embryonic axis DAMAGED T1 -7			3,8716809274123	0,0166486486486487	0,358057721728465	0,766072413793103	0,28838030497233	0,859607585521763	0,325411845295583	0,891352727272727	-0,299903869628906	-0,791959101144516	1,876257485938	0,150513274336283	-1,54227606455485	-4,23688113913496	2,74763819075915	0,0766060606060606	1,83065636952718	7,389874144462	3,37217335261895	0,0154285714285714
	209	11.6616	11.0682	11.2925	11.539	10.5757	10.9247	10.6103	10.9192	10.0482	8.66228	9.32995	10.0181	8.56222	8.80833	10.5293	+													2,06812631700108	0,0434703196347032	0,422920279760829	0,708045801526718	0,327603022257486	0,991325066428482	0,570469489710798	0,784025039123631	-0,487255096435547	-1,28275842857883	1,59468049749803	0,16568085106383	-1,67636648813883	-3,47668796972213	2,02558744513059	0,108583333333333	2,00396951039632	4,68283008618545	1,4730002707403	0,120373831775701
	210	20.7725	21.152	20.5892	21.9938	21.6758	21.5944	21.9147	21.5602	22.0293	21.5929	21.1143	21.3038	20.9131	21.517	20.8628	+													2,26640846280762	0,0352584269662921	1,95132999575796	0,181558441558442	-0,91680081685384	-4,45703058733839	0,161211699372849	0,941930201342282	0,0800469716389962	0,429171725919446	1,06125594703657	0,311600997506234	-0,417694091796875	-2,25828722971126	1,08432610032127	0,280676616915423	-0,499106725056965	-2,30646046789627	0,412433359747289	0,627969387755102
	211	26.7482	25.9376	25.8965	26.8628	27.0814	26.9735	26.8674	26.854	27.2476	26.4596	26.3646	26.0903	25.581	26.2162	26.0245	+													2,39437015768569	0,0296385542168675	1,28359090156551	0,30844262295082	-0,778514226277668	-2,73732603820228	0,0404687353191088	0,993863611565739	0,0170879364013672	0,118980221587187	2,19764239834381	0,124628571428571	-0,667732874552406	-5,23915474772375	0,137000469474136	0,902327272727273	-0,110781351725262	-0,370991472782573	0,308562196444199	0,730039676708303
	212	12.7285	11.742	11.7966	12.3277	12.3711	12.4709	12.1774	11.7448	10.6836	10.5979	10.8168	11.1041	10.5901	11.4396	10.2044	+													1,97303449069614	0,0497531914893617	0,393432389388025	0,731426497277677	-0,300899187723797	-0,931831574327306	0,89387468264863	0,681796923076923	-0,85463841756185	-1,91721200277205	3,27702302815908	0,0584615384615385	-1,55032157897949	-10,1603571618078	1,6229412973064	0,161898305084746	1,2494223912557	3,54869852243177	1,29801363077395	0,165388601036269
	213	15.0035	14.1378	14.4773	14.8598	14.1368	13.9377	14.8258	15.508	14.7721	14.801	15.5134	15.4878	16.4433	16.348	16.1558	+									+	Jarocin embryonic axis OK T0_Jarocin embryonic axis DAMAGED T1 -7			3,07398892027712	0,0192	0,23841030216532	0,845494978479197	0,228076616923016	0,605453194909057	0,92172471124248	0,672416938110749	0,723835627237957	1,97305401066151	1,23158830856119	0,259814569536424	0,955981254577637	2,62210957837611	0,994381374661899	0,314157894736842	-0,727904637654621	-2,12034991399821	2,58474856708908	0,0363589743589744
	214	15.2321	13.8654	14.7371	16.016	14.6867	14.8187	15.8969	15.6108	15.1579	15.9342	16.3462	16.0942	17.5126	17.1269	17.6256	+									+	Jarocin embryonic axis OK T0_Jarocin embryonic axis DAMAGED T1 -7			3,32950929288948	0,0185573770491803	0,41061427536224	0,71877497665733	-0,562259674072266	-0,966567685327345	0,331154199768276	0,896790352504638	0,381383895874023	0,803935932303194	1,01567905697587	0,324239631336406	0,95108127593994	2,16401607436711	1,65368498061735	0,154776470588235	-1,51334095001221	-3,62805720151331	2,55881661103585	0,0379259259259259
	215	17.8773	16.4995	16.1545	18.219	16.936	17.5608	18.0841	16.7937	16.9146	18.5909	18.5626	18.1867	19.6763	19.5923	20.0526	+													2,9394844535948	0,0199148936170213	0,493394215424711	0,65739524838013	-0,728198369344074	-1,13152380346648	0,216222493767872	0,939455639097744	-0,307825724283852	-0,556032134453241	1,04666465548484	0,316429268292683	0,874764760335289	2,22797979806882	1,37990435019388	0,200976	-1,60296312967936	-2,95657221606675	2,23786584940949	0,0565950413223141
	216	15.144	14.1674	14.7428	15.3886	14.534	13.8198	15.6941	15.2018	15.6686	16.0184	15.5853	15.971	16.8673	16.7491	17.2017	+									+	Jarocin embryonic axis OK T0_Jarocin embryonic axis DAMAGED T1 -7			3,28587000634442	0,018625	0,0678330873319642	0,957111235326998	0,103913625081381	0,194319783299246	0,913308281451774	0,676871794871795	0,940694173177084	1,95614482012214	1,26517445734477	0,251501730103806	1,27741082509359	2,69628052624773	1,69151272739789	0,150172839506173	-1,17349720001221	-3,7272026162876	2,6998346673524	0,0376615384615385
	217	15.2834	13.659	13.6422	15.0373	14.8551	13.766	15.1131	15.4076	15.6547	15.502	15.3588	15.5421	16.4433	16.3918	16.0847	+													2,22546529481938	0,0365161290322581	0,205296375707382	0,869805745554036	-0,357928593953451	-0,531355307811721	0,918510880765166	0,677233766233766	0,839017232259115	1,96659369981923	1,07293846215951	0,30945641025641	0,914798100789389	2,28264213773436	1,09375684209415	0,276463476070529	-1,27272669474284	-2,32624529787029	1,71899096247047	0,0890344827586207
	218	15.1433	14.2815	14.3015	15.8705	14.8765	15.1338	15.6494	14.8997	15.4128	15.5066	16.086	15.1182	16.942	16.7175	16.9482	+									+	Jarocin embryonic axis OK T0_Jarocin embryonic axis DAMAGED T1 -7			3,04319119902681	0,0188705882352941	0,807143954203777	0,465352727272727	-0,71818987528483	-1,74511384845899	0,0243563649416669	1	0,027012825012207	0,0727988856846484	0,270481171021963	0,78289575844716	0,276673952738443	0,675427730618861	1,17052379578074	0,252574712643678	-0,994863828023274	-2,48941347168884	2,83715126245846	0,0318461538461538
	219	16.2638	16.1968	16.06	16.5415	16.0739	15.8743	15.9954	16.0544	16.5365	15.1696	14.8427	15.5424	16.6208	16.1166	16.3079	+													2,46876855870413	0,0280263157894737	0,0164868618018268	0,995091757387247	0,0102666219075509	0,04969336566062	0,0418702598169069	0,9935295404814	0,032163302103676	0,12292979343539	1,58822670917334	0,166539682539683	-0,97833824157715	-3,46036710193571	2,02766909387017	0,112086021505376	0,988604863484701	4,6892793148094	0,478482347793814	0,560360930232558
	220	13.1707	12.1934	12.8322	12.4435	12.868	12.481	13.5576	13.4795	13.7713	12.3503	12.3745	12.9677	12.2891	12.214	12.294	+													2,53499499091269	0,0256338028169014	0,1592408068273	0,906072072072072	0,134575525919596	0,424494908896452	2,47158445724879	0,2514	1,00529130299886	6,23249121263537	0,0469388959114269	0,960640515851693	-0,0333579381306972	-0,137127801779	0,182514241614259	0,864471649484536	0,167933464050293	0,479104671163505	0,744017349114531	0,378862483311081
	221	13.4667	13.5659	13.8467	15.3872	14.7139	14.4553	12.8392	13.65	13.8724	12.6876	13.0625	13.3007	13.1365	12.7126	12.904	+													3,20451737976636	0,0190144927536232	1,82232168437687	0,199326315789474	-1,22575505574544	-4,08351764039763	1,53832669681583	0,434166666666667	-1,39830493927002	-3,3356929086625	2,2901192583674	0,129454545454545	-1,83525276184082	-5,55883825717616	1,34651107250596	0,205132075471698	0,609497706095377	2,87965686323336	1,87642884462964	0,0822408376963351
	222	8.52159	9.22602	9.37812	10.8637	9.728	10.8704	8.81104	9.39214	10.3427	9.97998	10.0814	10.6771	7.36361	5.68807	6.73089	+													3,7618357102469	0,0161904761904762	1,45209252230307	0,258510638297872	-1,44543234507243	-3,12630931238968	0,763145646508121	0,726632318501171	-0,972042719523113	-1,65864754124341	0,214071925561644	0,826538666666667	-0,241169293721518	-0,55119354199442	1,61258983442823	0,167754189944134	-1,20426305135091	-3,52221905445069	1,93511822336138	0,0768618784530387
	223	20.2149	20.4448	19.7735	21.8691	20.847	21.5815	21.5736	21.3645	21.0559	20.5715	21.5017	21.5494	20.4475	20.3926	20.0687	+													2,21040168314443	0,0372340425531915	1,62477555119054	0,247472868217054	-1,2881596883138	-3,55340316763798	0,107624595365036	0,968456441717791	-0,101174036661785	-0,298051129154205	0,196314707077377	0,840848405985686	-0,224990844726563	-0,510889117899423	1,32920522460623	0,206079422382671	-1,06316884358724	-2,8401779203291	0,277324122587134	0,764139105748758
	224	14.793	15.3537	13.9208	16.6328	15.9233	16.4124	16.3558	16.1128	16.1002	15.2389	16.0996	16.3797	15.164	15.4882	14.4193	+													1,99971776817721	0,0486725663716814	1,60433496480527	0,255181818181818	-1,63367652893066	-3,5011884892206	0,231755047775162	0,935606201550388	-0,133232752482098	-0,590721995596616	0,445348456076346	0,656770114942529	-0,416762351989746	-1,03621262242031	1,05900571636049	0,291692307692308	-1,21691417694092	-2,25360528982874	0,253943086948517	0,782628178694158
	225	16.5054	15.8346	15.977	18.0905	17.3114	18.0963	18.0995	17.459	17.4864	17.0616	17.8947	17.8743	16.798	16.9364	16.5022	+													2,99477151730024	0,0195	2,19108165513902	0,1935	-1,72708034515381	-5,21704426744794	0,170987691682142	0,94472852233677	-0,151116053263344	-0,452223752517468	0,230567142257448	0,819178082191781	-0,222569147745766	-0,588084458993351	1,93209689107857	0,124581818181818	-1,50451119740804	-4,39986835944835	1,24698975346593	0,179229268292683
	226	15.5746	14.0913	14.6625	15.4119	14.9892	15.3841	16.281	15.1612	15.2525	16.1588	15.9878	15.7603	16.5876	16.3703	17.1672	+													2,14744274334522	0,038809756097561	0,463308848454972	0,675347692307692	-0,485592842102051	-1,07196436776226	0,3241449719192	0,892584392014519	0,303166389465332	0,789312044048994	1,77644155162727	0,148948148148148	0,707225799560547	3,95608651066981	1,25240034721571	0,230457516339869	-1,1928186416626	-2,66796767719089	1,76279637272398	0,0864181818181818
	227	18.1041	16.8565	17.0648	17.8187	17.2462	17.5714	19.0263	17.4149	17.7635	18.7591	18.6567	18.3457	19.1526	19.0315	19.7665	+													2,15443105671971	0,0387586206896552	0,185023493062125	0,885764471057884	-0,203651428222656	-0,484915399358516	0,433056085401628	0,850286374133949	0,522823333740234	1,01164638686813	2,13397671233249	0,124048780487805	1,04172070821127	5,02767061158473	1,42922286972275	0,193184549356223	-1,24537213643392	-3,0720082384352	1,93525553515482	0,0772888888888889
	228	19.2207	17.8033	17.9216	19.1891	19.0979	19.8083	21.0304	20.3821	20.9169	19.7013	19.1283	18.5953	18.952	18.9377	19.423	+													2,70695231322954	0,0227438016528926	0,972286292984806	0,393708737864078	-1,04987716674805	-2,07529279495679	2,03479994822961	0,332651162790698	1,41140683492025	4,71142200403407	0,224051189505702	0,81977027027027	-0,223457336425781	-0,573571923170679	0,676199456040477	0,475436314363144	-0,826419830322266	-1,48882037222197	0,753530519498524	0,370684563758389
	229	19.3102	18.3266	18.8773	17.5589	17.2915	16.9372	18.8995	18.1305	18.8492	18.1638	17.6708	18.7449	17.9587	17.2721	16.7218	+													2,1550619072675	0,0388910891089109	2,02402497865738	0,1871875	1,57554944356282	4,67799370646794	1,94758539461555	0,37075	1,36390177408854	4,44585952689357	1,21844169718725	0,26547572815534	0,930636723836262	2,59331100441382	0,698008653667012	0,463424581005587	0,644912719726563	1,53133141407848	1,53435867662373	0,114156996587031
	230	20.7304	20.175	19.9261	17.6408	18.7649	18.5447	20.5243	19.8591	21.2989	20.4106	19.8236	20.4008	19.4319	17.6678	18.9076	+													2,45280122930526	0,0285454545454545	2,02744760562691	0,19015873015873	1,96036275227864	4,68859279917472	1,84836380642575	0,397684210526316	2,24397468566895	4,15707822932567	2,06247639124704	0,128044943820225	1,89486185709636	4,79810731385137	0,0749836520279892	0,947334453781513	0,0655008951822893	0,213432523764707	1,3109851951775	0,162
	231	20.278	18.9023	19.676	19.5615	18.9401	19.1969	19.4027	19.5464	20.6409	20.2488	16.8931	20.2774	15.7395	15.1426	17.1528	+													2,07061563837477	0,0435045871559633	0,369460274313993	0,757006134969325	0,385920842488606	0,883000645596909	0,663644038301832	0,759495219885277	0,630469004313149	1,46436108692319	0,0274618062621459	0,978390371533229	-0,0930843353271484	-0,0818144387718314	0,149780705264613	0,890964879852126	0,479005177815754	0,401903821703287	2,13545904834943	0,0643795620437956
	232	18.1508	17.4393	18.1671	18.8019	18.5783	18.7188	18.8897	18.4801	18.8682	18.4296	18.0335	17.3276	17.5965	17.7086	17.5091	+													2,23697648994905	0,0365494505494505	1,45747005090173	0,262644808743169	-0,780584335327148	-3,13915042708236	0,113429262756992	0,970696517412935	0,046347935994465	0,31268748150512	1,1002459000742	0,298524064171123	-0,769438425699871	-2,33989056418005	0,00912930458201032	0,997219437340154	-0,0111459096272775	-0,0277399120916405	0,565842996555064	0,488151260504202
	233	13.8354	13.3849	14.3528	15.7416	14.4439	14.8389	16.3264	14.958	15.4959	15.8961	15.2333	15.027	16.5665	15.9095	15.4519	+													1,97308893243326	0,049965811965812	1,13886224489678	0,328668769716088	-1,15046723683675	-2,42164637814323	0,456380159941365	0,837465201465202	0,585277239481609	1,0581911306783	0,334763496158394	0,738830427892235	0,377321243286133	0,81144617250909	1,78717464937701	0,148963503649635	-1,52778848012288	-3,98565373199642	2,11126069377011	0,0669444444444444
	234	15.468	14.1637	15.2238	17.3371	16.3151	16.3891	18.0882	16.2718	17.1713	17.1422	16.6209	16.6925	17.8587	17.6536	16.9695	+													2,35182175618445	0,0315555555555556	1,53838001318896	0,255769230769231	-1,72861131032308	-3,33582470832431	0,330349071880455	0,896207024029575	0,49662971496582	0,802258774436918	0,139039299806733	0,89458521686011	0,138072967529297	0,375954326297121	1,9042537126467	0,126666666666667	-1,86668427785238	-4,31805181064317	2,20726446509373	0,062
	235	12.1167	11.8827	12.3647	13.1082	12.9536	12.938	13.3822	13.3621	12.9083	13.0415	13.3757	12.9354	13.6834	13.5652	13.537	+									+	Jarocin embryonic axis OK T0_Jarocin embryonic axis DAMAGED T1 -7			4,2615583066865	0,0155714285714286	2,37916931995237	0,169818181818182	-0,878557205200195	-5,88144129226571	0,593139504059026	0,78394701986755	0,217605272928873	1,3270041627179	0,339065362760473	0,7344796812749	0,117622057596842	0,820380134124244	2,18036733147332	0,0937435897435897	-0,996179262797037	-5,18109399793533	3,26378524518941	0,0207272727272727
[truncated: 13 more columns]

## Sheet: panel II
			19	20	21	25	26	27	31	32	33	37	38	39	43	44	45	ANOVA Significant	Student's T-test Significant Jarocin cotyledons OK T0_Jarocin cotyledons OK T1 -3	Student's T-test significant	Student's T-test Significant Jarocin cotyledons OK T0_Jarocin cotyledons OK T1 -7	Student's T-test significant_	Student's T-test Significant Jarocin cotyledons DAMAGED T1 -3_Jarocin cotyledons OK T1 -3	Student's T-test significant__	Student's T-test Significant Jarocin cotyledons OK T1 -7_Jarocin cotyledons DAMAGED T1 -7	Student's T-test significant___	Student's T-test Significant Jarocin cotyledons OK T0_Jarocin cotyledons OK T1 -7_	Student's T-test significant____	Student's T-test Significant Jarocin cotyledons OK T0_Jarocin cotyledons DAMAGED T1 -7	Student's T-test significant_____	#NAME?	ANOVA q-value	-Log Student's T-test p-value Jarocin cotyledons OK T0_Jarocin cotyledons OK T1 -3	Student's T-test q-value Jarocin cotyledons OK T0_Jarocin cotyledons OK T1 -3	Student's T-test Difference Jarocin cotyledons OK T0_Jarocin cotyledons OK T1 -3	Student's T-test Test statistic Jarocin cotyledons OK T0_Jarocin cotyledons OK T1 -3	-Log Student's T-test p-value Jarocin cotyledons OK T0_Jarocin cotyledons OK T1 -7	Student's T-test q-value Jarocin cotyledons OK T0_Jarocin cotyledons OK T1 -7	Student's T-test Difference Jarocin cotyledons OK T0_Jarocin cotyledons OK T1 -7	Student's T-test Test statistic Jarocin cotyledons OK T0_Jarocin cotyledons OK T1 -7	-Log Student's T-test p-value Jarocin cotyledons DAMAGED T1 -3_Jarocin cotyledons OK T1 -3	Student's T-test q-value Jarocin cotyledons DAMAGED T1 -3_Jarocin cotyledons OK T1 -3	Student's T-test Difference Jarocin cotyledons DAMAGED T1 -3_Jarocin cotyledons OK T1 -3	Student's T-test Test statistic Jarocin cotyledons DAMAGED T1 -3_Jarocin cotyledons OK T1 -3	-Log Student's T-test p-value Jarocin cotyledons OK T1 -7_Jarocin cotyledons DAMAGED T1 -7	Student's T-test q-value Jarocin cotyledons OK T1 -7_Jarocin cotyledons DAMAGED T1 -7	Student's T-test Difference Jarocin cotyledons OK T1 -7_Jarocin cotyledons DAMAGED T1 -7	Student's T-test Test statistic Jarocin cotyledons OK T1 -7_Jarocin cotyledons DAMAGED T1 -7	-Log Student's T-test p-value Jarocin cotyledons OK T0_Jarocin cotyledons OK T1 -7_
			#!{Type}E	E	E	E	E	E	E	E	E	E	E	E	E	E	E	C	C	C	C	C	C	C	C	C	C	C	C	C	N	N	N	N	N	N	N	N	N	N	N	N	N	N	N	N	N	N	N
			#!{C:Group1}0 liscie	0 liscie	0 liscie	1 liscie	1 liscie	1 liscie	1 liscie	1 liscie	1 liscie	1 liscie	1 liscie	1 liscie	1 liscie	1 liscie	1 liscie
			#!{C:Group1_}Jarocin cotyledons OK T0	Jarocin cotyledons OK T0	Jarocin cotyledons OK T0	Jarocin cotyledons OK T1 -3	Jarocin cotyledons OK T1 -3	Jarocin cotyledons OK T1 -3	Jarocin cotyledons DAMAGED T1 -3	Jarocin cotyledons DAMAGED T1 -3	Jarocin cotyledons DAMAGED T1 -3	Jarocin cotyledons OK T1 -7	Jarocin cotyledons OK T1 -7	Jarocin cotyledons OK T1 -7	Jarocin cotyledons DAMAGED T1 -7	Jarocin cotyledons DAMAGED T1 -7	Jarocin cotyledons DAMAGED T1 -7
No. in Figure 5	Compound name	No.	#!{C:Group2 - axis vs cotyledons}cotyledons	cotyledons	cotyledons	cotyledons	cotyledons	cotyledons	cotyledons	cotyledons	cotyledons	cotyledons	cotyledons	cotyledons	cotyledons	cotyledons	cotyledons
	Unknown	1	20.1585	20.16	19.9362	18.7697	18.2091	18.2604	18.712	18.6345	18.2382	17.8985	18.1737	18.0045	18.138	17.4528	17.7127	+			+	Jarocin cotyledons OK T0_Jarocin cotyledons OK T1 -7					+	Jarocin cotyledons OK T0_Jarocin cotyledons OK T1 -7			5,32800467603487	0,0084	3,00342054252676	0,0985	1,67182413736979	8,62802935351883	4,33005749132827	0,032	2,059295018514	18,8375027186122	0,190589183132583	0,952260744985673	0,11518160502116	0,497753409836312	0,527024949860001	0,863970149253731	0,257754643758137	1,19770746915962	4,33005749132827
1	propane-1,3-diol NIST	2	21.6798	21.572	22.1585	21.6944	22.1232	21.3987	26.0373	25.9506	23.2497	25.8336	25.1907	25.7989	25.7892	18.3624	25.6858				+	Jarocin cotyledons OK T0_Jarocin cotyledons OK T1 -7					+	Jarocin cotyledons OK T0_Jarocin cotyledons OK T1 -7			0,891121223246431	0,308271304347826	0,0825236965547735	0,951079930994825	0,0646311442057304	0,233350720106589	3,79573128721051	0,0581818181818182	-3,8042901357015	-13,7944559074927	1,62642252160141	0,429929411764706	3,34042358398438	3,5576306841277	0,399303592501518	0,916125269978402	2,32854080200195	0,943724491293552	3,79573128721051
2	3-hydroxybutyric acid	3	17.8326	17.7476	17.4391	17.6292	16.8357	17.9466	17.4851	17.963	17.4824	21.0795	20.9801	21.0448	20.5713	20.413	18.9239	+			+	Jarocin cotyledons OK T0_Jarocin cotyledons OK T1 -7					+	Jarocin cotyledons OK T0_Jarocin cotyledons OK T1 -7			4,9197013236852	0,014	0,225455920929719	0,891818315018315	0,202608108520508	0,576707093554694	4,97183960015678	0	-3,36167589823405	-27,3231420277299	0,179253835391063	0,948013917884482	0,173028945922852	0,471532871294979	0,948571170407046	0,771464435146443	1,06537437438965	2,02719451017386	4,97183960015678
	Unknown	4	17.7744	17.6974	17.5976	17.9664	15.2059	15.8283	16.1475	16.2401	15.856	16.3411	16.5011	16.311	16.7295	14.5812	16.7636				+	Jarocin cotyledons OK T0_Jarocin cotyledons OK T1 -7					+	Jarocin cotyledons OK T0_Jarocin cotyledons OK T1 -7			0,717371139441931	0,38275204359673	0,743098520786772	0,58472523364486	1,35629558563232	1,61939086198	4,12466994823231	0,0393333333333333	1,30544344584147	16,7160051430202	0,10798254996235	0,975035758323058	-0,252302169799805	-0,298957069126952	0,190049709920957	0,99872700729927	0,359611829121906	0,49651205306386	4,12466994823231
3	DL-threo-beta-Methylaspartic acid;GC-EI-TOF;MS;3 TMS;BP	5	14.3377	14.2834	15.0219	14.3121	14.1299	14.4401	14.2383	14.0001	14.9613	19.7938	19.3247	19.9569	22.0702	20.2976	21.8605	+			+	Jarocin cotyledons OK T0_Jarocin cotyledons OK T1 -7					+	Jarocin cotyledons OK T0_Jarocin cotyledons OK T1 -7			7,63597444345661	0,008	0,426256886848079	0,788489451476793	0,253606796264648	0,998021399018988	4,14592090060363	0,0472	-5,14414246877034	-16,9241834044799	0,128345302249858	0,974501920614597	0,105873743693033	0,349785148085623	1,35929666380167	0,666365591397849	-1,71762212117513	-2,90899020856991	4,14592090060363
4	1,2,4-benzenetriol	6	17.6406	17.6006	17.5399	17.9229	17.5107	19.6696	18.9615	19.4851	18.9343	19.3429	19.1581	19.2153	18.8619	20.1705	19.1335				+	Jarocin cotyledons OK T0_Jarocin cotyledons OK T1 -7					+	Jarocin cotyledons OK T0_Jarocin cotyledons OK T1 -7			1,60741590860321	0,114893280632411	0,512170559255199	0,74420253164557	-0,774017969767254	-1,16851931213241	4,92186627542369	0,064	-1,64502716064453	-26,5448284061411	0,481196312839853	0,883305061559507	0,759241739908852	1,10742110903957	0,137627006406087	0,993786561264822	-0,149912516276043	-0,37251786644904	4,92186627542369
	Unknown	7	14.1251	15.2703	14.1488	20.2392	19.829	19.9038	14.2484	14.585	19.8087	20.6557	20.5051	19.9978	19.5888	14.1563	19.8222				+	Jarocin cotyledons OK T0_Jarocin cotyledons OK T1 -7					+	Jarocin cotyledons OK T0_Jarocin cotyledons OK T1 -7			1,61561514170696	0,114709677419355	3,78979735549615	0,436	-5,47597471872965	-13,7465932816166	3,79009722007404	0,0492307692307692	-5,87151432037353	-13,7490081139262	0,981011518047758	0,640752767527675	-3,77664756774902	-2,09305668740906	0,609699258342085	0,851607407407407	2,53046258290609	1,35928703541377	3,79009722007404
	Unknown	8	16.426	16.5337	16.561	17.1202	17.6268	17.7981	15.5266	15.435	15.7029	15.6734	15.7763	15.6926	15.488	14.1032	16.7714				+	Jarocin cotyledons OK T0_Jarocin cotyledons OK T1 -7					+	Jarocin cotyledons OK T0_Jarocin cotyledons OK T1 -7			1,96792012272603	0,089054054054054	2,0805695678777	0,205049180327869	-1,00817108154297	-4,85542485030759	3,9691531795238	0,08	0,792778015136721	15,2667218055836	3,07100437637247	0,22	-1,96022478739421	-8,98523852945669	0,123192309915811	0,994383579217447	0,259898821512857	0,337050133989057	3,9691531795238
	Unknown	9	16.8474	16.9076	16.8574	17.4982	17.1974	17.4142	16.7772	16.9839	15.8655	16.0822	16.1355	16.1763	14.6484	16.568	16.7177				+	Jarocin cotyledons OK T0_Jarocin cotyledons OK T1 -7					+	Jarocin cotyledons OK T0_Jarocin cotyledons OK T1 -7			1,06614615521951	0,249465783664459	2,25993572144458	0,188347826086957	-0,49915059407552	-5,45282387393908	4,62956991734104	0,0426666666666667	0,73943583170573	22,412733630735	1,09618145611468	0,608803738317757	-0,827731768290199	-2,3313407486457	0,0812150702296659	0,99435903472631	0,153300285339354	0,229910648493805	4,62956991734104
	Unknown	10	15.7857	16.047	15.6964	15.8095	15.3228	15.5814	15.2588	14.8784	16.0239	14.1252	14.0754	13.9616	13.7841	13.8538	12.5225	+			+	Jarocin cotyledons OK T0_Jarocin cotyledons OK T1 -7					+	Jarocin cotyledons OK T0_Jarocin cotyledons OK T1 -7			3,7433204487435	0,0221538461538462	0,706492812688358	0,617487544483986	0,271775881449383	1,54788064360529	3,98964718577404	0,0628571428571428	1,7889715830485	15,4504646827665	0,193643518306123	0,952752703677001	-0,184244473775227	-0,504769598456141	0,69874320305609	0,855421911421911	0,667258898417154	1,53276393172274	3,98964718577404
	Unknown	11	18.7013	18.4479	18.4825	17.8217	18.1528	18.2795	17.2722	16.9226	17.0274	16.5519	16.9096	16.636	16.4268	17.9174	16.3601	+			+	Jarocin cotyledons OK T0_Jarocin cotyledons OK T1 -7					+	Jarocin cotyledons OK T0_Jarocin cotyledons OK T1 -7			2,90183118738978	0,0349152542372881	1,35959499968554	0,348877005347594	0,459245681762695	2,90967637093669	3,79239052661147	0,0533333333333333	1,84473991394043	13,7674898357795	2,38396615531997	0,374666666666667	-1,01064618428548	-5,89924700371446	0,144462773919322	0,99424	-0,202210744222004	-0,389097349017374	3,79239052661147
	Unknown	12	18.2917	17.9998	17.8305	17.8193	16.7125	17.332	16.7043	16.8223	16.3191	16.1252	16.12	16.0673	16.3513	17.0478	15.6999	+			+	Jarocin cotyledons OK T0_Jarocin cotyledons OK T1 -7					+	Jarocin cotyledons OK T0_Jarocin cotyledons OK T1 -7			2,85476557815558	0,036983606557377	1,01697346696964	0,486147909967846	0,752773284912109	2,16667765971429	3,85060444255808	0,064	1,93654441833496	14,2447563782403	0,884094705574716	0,690538699690402	-0,672667185465496	-1,89767518124191	0,269296590326253	0,968971524288107	-0,262174606323242	-0,672871074640251	3,85060444255808
	Unknown	13	16.3385	16.271	16.0216	17.5851	17.471	17.6791	16.5042	16.2839	16.56	18.5411	18.9946	18.622	18.8216	18.6204	18.1447	+			+	Jarocin cotyledons OK T0_Jarocin cotyledons OK T1 -7					+	Jarocin cotyledons OK T0_Jarocin cotyledons OK T1 -7			6,91096628029714	0,02	3,56459067596978	0,32	-1,36803754170736	-12,043705111521	3,91445692591805	0,0711111111111111	-2,50890159606934	-14,7866648384575	3,39618639532798	0,129142857142857	-1,12902514139811	-10,9041751187497	0,319046692594868	0,953104339796861	0,19036865234375	0,778641791462851	3,91445692591805
[truncated: 14 more columns]

## Sheet: panel V
		19	20	21	25	26	27	31	32	33	37	38	39	43	44	45	ANOVA Significant	Student's T-test Significant Jarocin cotyledons OK T0_Jarocin cotyledons OK T1 -3	Student's T-test significant	Student's T-test Significant Jarocin cotyledons OK T0_Jarocin cotyledons OK T1 -7	Student's T-test significant_	Student's T-test Significant Jarocin cotyledons DAMAGED T1 -3_Jarocin cotyledons OK T1 -3	Student's T-test significant__	Student's T-test Significant Jarocin cotyledons OK T1 -7_Jarocin cotyledons DAMAGED T1 -7	Student's T-test significant___	Student's T-test Significant Jarocin cotyledons OK T0_Jarocin cotyledons OK T1 -7_	Student's T-test significant____	Student's T-test Significant Jarocin cotyledons OK T0_Jarocin cotyledons DAMAGED T1 -7	Student's T-test significant_____	#NAME?	ANOVA q-value	-Log Student's T-test p-value Jarocin cotyledons OK T0_Jarocin cotyledons OK T1 -3	Student's T-test q-value Jarocin cotyledons OK T0_Jarocin cotyledons OK T1 -3	Student's T-test Difference Jarocin cotyledons OK T0_Jarocin cotyledons OK T1 -3	Student's T-test Test statistic Jarocin cotyledons OK T0_Jarocin cotyledons OK T1 -3	-Log Student's T-test p-value Jarocin cotyledons OK T0_Jarocin cotyledons OK T1 -7	Student's T-test q-value Jarocin cotyledons OK T0_Jarocin cotyledons OK T1 -7	Student's T-test Difference Jarocin cotyledons OK T0_Jarocin cotyledons OK T1 -7	Student's T-test Test statistic Jarocin cotyledons OK T0_Jarocin cotyledons OK T1 -7	-Log Student's T-test p-value Jarocin cotyledons DAMAGED T1 -3_Jarocin cotyledons OK T1 -3	Student's T-test q-value Jarocin cotyledons DAMAGED T1 -3_Jarocin cotyledons OK T1 -3	Student's T-test Difference Jarocin cotyledons DAMAGED T1 -3_Jarocin cotyledons OK T1 -3	Student's T-test Test statistic Jarocin cotyledons DAMAGED T1 -3_Jarocin cotyledons OK T1 -3	-Log Student's T-test p-value Jarocin cotyledons OK T1 -7_Jarocin cotyledons DAMAGED T1 -7	Student's T-test q-value Jarocin cotyledons OK T1 -7_Jarocin cotyledons DAMAGED T1 -7	Student's T-test Difference Jarocin cotyledons OK T1 -7_Jarocin cotyledons DAMAGED T1 -7	Student's T-test Test statistic Jarocin cotyledons OK T1 -7_Jarocin cotyledons DAMAGED T1 -7	-Log Student's T-test p-value Jarocin cotyledons OK T0_Jarocin cotyledons OK T1 -7_	Student's T-test q-value Jarocin cotyledons OK T0_Jarocin cotyledons OK T1 -7_
		#!{Type}E	E	E	E	E	E	E	E	E	E	E	E	E	E	E	C	C	C	C	C	C	C	C	C	C	C	C	C	N	N	N	N	N	N	N	N	N	N	N	N	N	N	N	N	N	N	N	N
		#!{C:Group1}0 liscie	0 liscie	0 liscie	1 liscie	1 liscie	1 liscie	1 liscie	1 liscie	1 liscie	1 liscie	1 liscie	1 liscie	1 liscie	1 liscie	1 liscie
		#!{C:Group1_}Jarocin cotyledons OK T0	Jarocin cotyledons OK T0	Jarocin cotyledons OK T0	Jarocin cotyledons OK T1 -3	Jarocin cotyledons OK T1 -3	Jarocin cotyledons OK T1 -3	Jarocin cotyledons DAMAGED T1 -3	Jarocin cotyledons DAMAGED T1 -3	Jarocin cotyledons DAMAGED T1 -3	Jarocin cotyledons OK T1 -7	Jarocin cotyledons OK T1 -7	Jarocin cotyledons OK T1 -7	Jarocin cotyledons DAMAGED T1 -7	Jarocin cotyledons DAMAGED T1 -7	Jarocin cotyledons DAMAGED T1 -7
Compound name	No.	#!{C:Group2 - axis vs cotyledons}cotyledons	cotyledons	cotyledons	cotyledons	cotyledons	cotyledons	cotyledons	cotyledons	cotyledons	cotyledons	cotyledons	cotyledons	cotyledons	cotyledons	cotyledons
Unknown	1	21.1317	20.1508	24.786	20.8533	21.1241	20.9682	24.2468	24.0085	24.052	20.1669	23.9335	20.8523	24.4985	20.0584	24.3422						+	Jarocin cotyledons DAMAGED T1 -3_Jarocin cotyledons OK T1 -3							0,500064377469818	0,523852459016393	0,299276752458812	0,848072547403133	1,04098256429037	0,73698395745527	0,0713698781056947	0,941572459744586	0,37194315592448	0,20380108686946	5,07910088687934	0	3,12057749430339	29,0709010584776	0,28538472891859	0,956710729613734	-1,31548436482747	-0,707425177019536	0,0713698781056947	0,941572459744586
[truncated: 13 more columns]

## Sheet: panel VI
		19	20	21	25	26	27	31	32	33	37	38	39	43	44	45	ANOVA Significant	Student's T-test Significant Jarocin cotyledons OK T0_Jarocin cotyledons OK T1 -3	Student's T-test significant	Student's T-test Significant Jarocin cotyledons OK T0_Jarocin cotyledons OK T1 -7	Student's T-test significant_	Student's T-test Significant Jarocin cotyledons DAMAGED T1 -3_Jarocin cotyledons OK T1 -3	Student's T-test significant__	Student's T-test Significant Jarocin cotyledons OK T1 -7_Jarocin cotyledons DAMAGED T1 -7	Student's T-test significant___	Student's T-test Significant Jarocin cotyledons OK T0_Jarocin cotyledons OK T1 -7_	Student's T-test significant____	Student's T-test Significant Jarocin cotyledons OK T0_Jarocin cotyledons DAMAGED T1 -7	Student's T-test significant_____	#NAME?	ANOVA q-value	-Log Student's T-test p-value Jarocin cotyledons OK T0_Jarocin cotyledons OK T1 -3	Student's T-test q-value Jarocin cotyledons OK T0_Jarocin cotyledons OK T1 -3	Student's T-test Difference Jarocin cotyledons OK T0_Jarocin cotyledons OK T1 -3	Student's T-test Test statistic Jarocin cotyledons OK T0_Jarocin cotyledons OK T1 -3	-Log Student's T-test p-value Jarocin cotyledons OK T0_Jarocin cotyledons OK T1 -7	Student's T-test q-value Jarocin cotyledons OK T0_Jarocin cotyledons OK T1 -7	Student's T-test Difference Jarocin cotyledons OK T0_Jarocin cotyledons OK T1 -7	Student's T-test Test statistic Jarocin cotyledons OK T0_Jarocin cotyledons OK T1 -7	-Log Student's T-test p-value Jarocin cotyledons DAMAGED T1 -3_Jarocin cotyledons OK T1 -3	Student's T-test q-value Jarocin cotyledons DAMAGED T1 -3_Jarocin cotyledons OK T1 -3	Student's T-test Difference Jarocin cotyledons DAMAGED T1 -3_Jarocin cotyledons OK T1 -3	Student's T-test Test statistic Jarocin cotyledons DAMAGED T1 -3_Jarocin cotyledons OK T1 -3	-Log Student's T-test p-value Jarocin cotyledons OK T1 -7_Jarocin cotyledons DAMAGED T1 -7	Student's T-test q-value Jarocin cotyledons OK T1 -7_Jarocin cotyledons DAMAGED T1 -7	Student's T-test Difference Jarocin cotyledons OK T1 -7_Jarocin cotyledons DAMAGED T1 -7	Student's T-test Test statistic Jarocin cotyledons OK T1 -7_Jarocin cotyledons DAMAGED T1 -7	-Log Student's T-test p-value Jarocin cotyledons OK T0_Jarocin cotyledons OK T1 -7_	Student's T-test q-value Jarocin cotyledons OK T0_Jarocin cotyledons OK T1 -7_
		#!{Type}E	E	E	E	E	E	E	E	E	E	E	E	E	E	E	C	C	C	C	C	C	C	C	C	C	C	C	C	N	N	N	N	N	N	N	N	N	N	N	N	N	N	N	N	N	N	N	N
		#!{C:Group1}0 liscie	0 liscie	0 liscie	1 liscie	1 liscie	1 liscie	1 liscie	1 liscie	1 liscie	1 liscie	1 liscie	1 liscie	1 liscie	1 liscie	1 liscie
		#!{C:Group1_}Jarocin cotyledons OK T0	Jarocin cotyledons OK T0	Jarocin cotyledons OK T0	Jarocin cotyledons OK T1 -3	Jarocin cotyledons OK T1 -3	Jarocin cotyledons OK T1 -3	Jarocin cotyledons DAMAGED T1 -3	Jarocin cotyledons DAMAGED T1 -3	Jarocin cotyledons DAMAGED T1 -3	Jarocin cotyledons OK T1 -7	Jarocin cotyledons OK T1 -7	Jarocin cotyledons OK T1 -7	Jarocin cotyledons DAMAGED T1 -7	Jarocin cotyledons DAMAGED T1 -7	Jarocin cotyledons DAMAGED T1 -7
Compound name	No.	#!{C:Group2 - axis vs cotyledons}cotyledons	cotyledons	cotyledons	cotyledons	cotyledons	cotyledons	cotyledons	cotyledons	cotyledons	cotyledons	cotyledons	cotyledons	cotyledons	cotyledons	cotyledons
Unknown	1	16.5661	18.2193	17.4004	16.7461	16.7325	18.1784	16.8166	17.3028	17.2762	16.9976	17.0068	16.8495	12.786	12.8532	12.3794	+							+	Jarocin cotyledons OK T1 -7_Jarocin cotyledons DAMAGED T1 -7					5,40582607195918	0,0095	0,0929630700487688	0,953007058823529	0,176303863525391	0,260548844245009	0,390093501204488	0,647983333333333	0,443972269694008	0,925056975453643	0,0597430354402743	0,987212189616253	-0,0870742797851563	-0,172420857412648	4,97224186123443	0	4,27839660644531	27,3294979402227	0,390093501204488	0,647983333333333
[truncated: 13 more columns]

## Sheet: panel X
			16	17	18	22	23	24	28	29	30	34	35	36	40	41	42	ANOVA Significant	Student's T-test Significant Jarocin embryonic axis OK T0_Jarocin embryonic axis OK T1 -3	Student's T-test significant	Student's T-test Significant Jarocin embryonic axis DAMAGED T1 -3_Jarocin embryonic axis OK T1 -3	Student's T-test significant_	Student's T-test Significant Jarocin embryonic axis OK T1 -7_Jarocin embryonic axis OK T1 -3	Student's T-test significant__	Student's T-test Significant Jarocin embryonic axis OK T0_Jarocin embryonic axis OK T1 -7	Student's T-test significant___	Student's T-test Significant Jarocin embryonic axis OK T0_Jarocin embryonic axis DAMAGED T1 -7	Student's T-test significant____	Student's T-test Significant Jarocin embryonic axis OK T0_Jarocin embryonic axis DAMAGED T1 -3	Student's T-test significant_____	#NAME?	ANOVA q-value	-Log Student's T-test p-value Jarocin embryonic axis OK T0_Jarocin embryonic axis OK T1 -3	Student's T-test q-value Jarocin embryonic axis OK T0_Jarocin embryonic axis OK T1 -3	Student's T-test Difference Jarocin embryonic axis OK T0_Jarocin embryonic axis OK T1 -3	Student's T-test Test statistic Jarocin embryonic axis OK T0_Jarocin embryonic axis OK T1 -3	-Log Student's T-test p-value Jarocin embryonic axis DAMAGED T1 -3_Jarocin embryonic axis OK T1 -3	Student's T-test q-value Jarocin embryonic axis DAMAGED T1 -3_Jarocin embryonic axis OK T1 -3	Student's T-test Difference Jarocin embryonic axis DAMAGED T1 -3_Jarocin embryonic axis OK T1 -3	Student's T-test Test statistic Jarocin embryonic axis DAMAGED T1 -3_Jarocin embryonic axis OK T1 -3	-Log Student's T-test p-value Jarocin embryonic axis OK T1 -7_Jarocin embryonic axis OK T1 -3	Student's T-test q-value Jarocin embryonic axis OK T1 -7_Jarocin embryonic axis OK T1 -3	Student's T-test Difference Jarocin embryonic axis OK T1 -7_Jarocin embryonic axis OK T1 -3	Student's T-test Test statistic Jarocin embryonic axis OK T1 -7_Jarocin embryonic axis OK T1 -3	-Log Student's T-test p-value Jarocin embryonic axis OK T0_Jarocin embryonic axis OK T1 -7	Student's T-test q-value Jarocin embryonic axis OK T0_Jarocin embryonic axis OK T1 -7	Student's T-test Difference Jarocin embryonic axis OK T0_Jarocin embryonic axis OK T1 -7	Student's T-test Test statistic Jarocin embryonic axis OK T0_Jarocin embryonic axis OK T1 -7	-Log Student's T-test p-value Jarocin embryonic axis OK T0_Jarocin embryonic axis DAMAGED T1 -7
			#!{Type}E	E	E	E	E	E	E	E	E	E	E	E	E	E	E	C	C	C	C	C	C	C	C	C	C	C	C	C	N	N	N	N	N	N	N	N	N	N	N	N	N	N	N	N	N	N	N
			#!{C:Group1}0 osie	0 osie	0 osie	1 osie	1 osie	1 osie	1 osie	1 osie	1 osie	1 osie	1 osie	1 osie	1 osie	1 osie	1 osie
			#!{C:Group1_}Jarocin embryonic axis OK T0	Jarocin embryonic axis OK T0	Jarocin embryonic axis OK T0	Jarocin embryonic axis OK T1 -3	Jarocin embryonic axis OK T1 -3	Jarocin embryonic axis OK T1 -3	Jarocin embryonic axis DAMAGED T1 -3	Jarocin embryonic axis DAMAGED T1 -3	Jarocin embryonic axis DAMAGED T1 -3	Jarocin embryonic axis OK T1 -7	Jarocin embryonic axis OK T1 -7	Jarocin embryonic axis OK T1 -7	Jarocin embryonic axis DAMAGED T1 -7	Jarocin embryonic axis DAMAGED T1 -7	Jarocin embryonic axis DAMAGED T1 -7
No. in Figure 5	Compound name	No.	#!{C:Group2 - axis vs cotyledons}embryonic axis	embryonic axis	embryonic axis	embryonic axis	embryonic axis	embryonic axis	embryonic axis	embryonic axis	embryonic axis	embryonic axis	embryonic axis	embryonic axis	embryonic axis	embryonic axis	embryonic axis
	Unknown	1	18.0111	18.2117	17.8719	17.427	17.3302	17.2382	17.0402	17.6529	17.6421	16.8381	16.7152	16.8325	16.5969	16.5481	16.4653	+							+	Jarocin embryonic axis OK T0_Jarocin embryonic axis OK T1 -7	+	Jarocin embryonic axis OK T0_Jarocin embryonic axis DAMAGED T1 -7			4,82947983024546	0,0124705882352941	2,46576161365619	0,204666666666667	0,699773788452148	6,20986502354646	0,209242238445669	0,940442136498516	0,113273620605469	0,540294342562785	2,86378870996332	0,065625	-0,536501566569008	-7,93073774624885	3,50263513429905	0,052	1,23627535502116	11,6118998574008	3,83584564005332
	Unknown	2	17.8544	17.7397	17.4124	17.5377	17.8299	17.5255	16.335	16.6668	13.8055	15.8987	16.0605	15.7322	16.0334	13.7627	15.7397						+	Jarocin embryonic axis OK T1 -7_Jarocin embryonic axis OK T1 -3	+	Jarocin embryonic axis OK T0_Jarocin embryonic axis OK T1 -7					1,76377565265208	0,061503355704698	0,080536249676297	0,955587864911276	0,0377845764160156	0,228123429702879	1,04844684459102	0,589491803278689	-2,02862199147542	-2,23167502680495	3,64357399830465	0,0308571428571429	-1,7338883082072	-12,6164695733155	3,3923973388871	0,0491764705882353	1,77167288462321	10,8797533250091	1,57770643723876
1	hydroxycarbamate NIST	3	20.6572	20.3838	20.7041	20.7305	20.6313	20.2422	19.7068	20.0115	21.0127	19.3716	19.5333	19.3764	20.0123	20.3228	19.4161								+	Jarocin embryonic axis OK T0_Jarocin embryonic axis OK T1 -7					1,58189524434653	0,0788507042253521	0,0936134757783234	0,945940455341506	0,0470339457194022	0,262229348163654	0,27734158352728	0,905870860927152	-0,291018168131508	-0,690195063237367	2,6595838846354	0,0749767441860465	-1,1075808207194	-7,00193629722602	3,28506228255443	0,0596	1,1546147664388	10,2089967931709	1,09974133019427
2	threonine minor	4	22.1597	23.3542	22.5674	24.3367	21.0017	24.893	24.5005	21.4979	20.6106	26.3704	26.1507	26.2845	24.3586	23.9124	24.3866								+	Jarocin embryonic axis OK T0_Jarocin embryonic axis OK T1 -7					1,53232433010207	0,0855013404825737	0,220996459394785	0,86012324929972	-0,716704050699871	-0,566741621688493	0,288370302505377	0,898780117944398	-1,2074826558431	-0,713798785067356	1,10456439007998	0,297832884097035	2,85806274414063	2,34898607472165	3,25558374608662	0,0567619047619048	-3,5747667948405	-10,0317041240067	1,78711463084077
	Unknown	5	23.8081	23.7256	23.7017	23.5022	23.4769	23.3784	23.2203	23.2298	24.0312	22.97	23.0121	23.1823	23.3339	23.3024	23.2377								+	Jarocin embryonic axis OK T0_Jarocin embryonic axis OK T1 -7	+	Jarocin embryonic axis OK T0_Jarocin embryonic axis DAMAGED T1 -7			1,49436313569349	0,0899381443298969	2,38216432458206	0,175125	0,292634963989258	5,89255342616694	0,0523509069600749	0,992002232142857	0,041289011637371	0,152143286241611	2,21439353367808	0,127	-0,397714614868164	-5,29594450904736	3,16871366528416	0,0541818181818182	0,690349578857422	9,52583930160105	3,34473321812566
3	Glyceric acid;GC-EI-TOF;MS;n TMS;RT	6	19.7323	19.9054	19.8729	18.9892	19.1261	19.0241	19.2301	18.4269	18.636	18.9911	18.9633	18.8319	21.2288	20.0825	21.3434	+							+	Jarocin embryonic axis OK T0_Jarocin embryonic axis OK T1 -7					3,74268862102509	0,016093023255814	3,52554783985792	0,184	0,790414174397785	11,7698428287044	0,505767089584723	0,820772602739726	-0,282120386759441	-1,15591586202283	0,854267504266375	0,387272727272727	-0,117656707763672	-1,83830864583105	3,63502522861125	0,0512	0,908070882161457	12,5532394231161	1,21278450620143
4	pyrrole-2-carboxylic acid	7	20.0612	19.8473	19.7812	19.4504	19.4924	19.9171	15.9422	16.1701	17.1776	17.7169	17.6293	17.8343	17.8428	19.4262	17.9741	+					+	Jarocin embryonic axis OK T1 -7_Jarocin embryonic axis OK T1 -3	+	Jarocin embryonic axis OK T0_Jarocin embryonic axis OK T1 -7					4,31842574041196	0,0153846153846154	0,740593883509345	0,494638709677419	0,276599884033203	1,61449143273214	2,84121415913127	0,542	-3,19001738230387	-7,82292420425461	3,52979484530813	0,027	-1,89312489827474	-11,7993425156818	4,51798606434891	0,108	2,16972478230795	21,0088103214255	1,34745106321001
	Unknown	8	17.1798	17.4515	17.3743	17.521	17.4191	16.7807	15.8831	16.0949	16.8834	16.197	16.1844	16.2486	16.39	16.7903	16.3487	+							+	Jarocin embryonic axis OK T0_Jarocin embryonic axis OK T1 -7					2,48113815334949	0,02752	0,143568969273644	0,916239294710328	0,0949357350667306	0,386937131960989	1,17176866190297	0,548858638743455	-0,953131357828777	-2,4920919669274	1,94281947077405	0,13926213592233	-1,03027534484863	-4,43167093652123	3,76206542828785	0,0731428571428571	1,12521107991536	13,5250266693606	2,15126720754817
	Unknown	9	18.5622	18.4831	18.4578	17.5196	17.8096	17.7971	17.6732	17.7847	17.7744	17.7329	17.5256	17.7529	17.4902	17.3582	17.4399	+							+	Jarocin embryonic axis OK T0_Jarocin embryonic axis OK T1 -7	+	Jarocin embryonic axis OK T0_Jarocin embryonic axis DAMAGED T1 -7			5,66445196533925	0,0213333333333333	2,86657282098522	0,146133333333333	0,792220433553062	7,94412657164198	0,128123389829855	0,966825781748564	0,0353094736735038	0,349238430007603	0,116823456283409	0,912982164090369	-0,0383243560791016	-0,321192910151403	3,33074010464215	0,0496842105263158	0,830544789632164	10,489538391508	4,56295328240658
5	1,2,4-benzenetriol	10	17.4254	17.0116	17.2414	17.7619	17.782	17.4982	19.1565	18.6399	19.2856	18.7115	18.7551	18.9117	19.0595	19.2902	18.9016	+							+	Jarocin embryonic axis OK T0_Jarocin embryonic axis OK T1 -7	+	Jarocin embryonic axis OK T0_Jarocin embryonic axis DAMAGED T1 -7			5,70262434543965	0,0248	1,40643503714433	0,270732673267327	-0,454573313395183	-3,01839218709726	2,46142008379004	0,228545454545455	1,34664662679036	6,19304005898052	3,27212228327657	0,0542857142857143	1,11207071940104	10,1308130940493	3,51135953545359	0,056	-1,56664403279623	-11,6717997838007	3,4555989962617
	Unknown	11	17.2374	17.3108	17.1742	17.3899	16.8531	16.5892	16.6371	16.4954	17.4918	16.6153	16.663	16.6214	16.6196	16.8186	16.8459								+	Jarocin embryonic axis OK T0_Jarocin embryonic axis OK T1 -7	+	Jarocin embryonic axis OK T0_Jarocin embryonic axis DAMAGED T1 -7			0,62030234931703	0,345643286573146	0,549805408484893	0,601983625730994	0,29675610860189	1,24235542385456	0,0616366548431921	0,986194790486976	-0,0693130493164063	-0,177573605725918	0,58790302201319	0,532373081463991	-0,31083869934082	-1,31678996225462	3,86809112909375	0,0693333333333333	0,607594807942711	14,3912199503118	2,37916996721775
6	D-(-)-Penicillamine;GC-EI-TOF;MS;3 TMS;BP	12	18.9134	17.9858	18.1813	17.8897	18.2533	18.5335	12.9643	12.2348	13.7822	15.1398	14.9144	15.0783	14.714	12.1299	14.8313	+					+	Jarocin embryonic axis OK T1 -7_Jarocin embryonic axis OK T1 -3	+	Jarocin embryonic axis OK T0_Jarocin embryonic axis OK T1 -7					4,67889407390951	0,0125714285714286	0,148230226753523	0,913328263624842	0,134690602620442	0,398178128700785	3,38065506332282	0,682666666666667	-5,2317279179891	-10,8043983042564	4,05560883003832	0,054	-3,18132750193278	-16,0565833266166	3,47535883316846	0,0557333333333333	3,31601810455322	11,4265079858688	2,07172042597953
	Unknown	13	14.9464	15.0586	14.651	16.3916	15.756	16.04	16.6127	16.1284	16.5615	16.3969	16.3403	16.5656	17.7642	18.0764	17.2398	+							+	Jarocin embryonic axis OK T0_Jarocin embryonic axis OK T1 -7	+	Jarocin embryonic axis OK T0_Jarocin embryonic axis DAMAGED T1 -7			5,23890448832146	0,0163636363636364	2,22766367295466	0,200727272727273	-1,17716630299886	-5,34127903924577	0,7083656623267	0,740440748440748	0,371668815612793	1,55153489645294	0,884088717707036	0,372992537313433	0,371727307637535	1,89766323082521	3,4313926085203	0,05225	-1,54889361063639	-11,1335859081458	3,29973113655498
7	D-(-)-Fructose;GC-EI-TOF;MS;n TMS;RT	14	27.5688	27.5737	27.5993	27.5905	27.7097	27.3749	27.5498	27.6724	27.8825	27.2529	27.3036	27.288	27.2256	27.3999	27.1281	+							+	Jarocin embryonic axis OK T0_Jarocin embryonic axis OK T1 -7					2,36252896441069	0,0309882352941176	0,0797750699973528	0,954903483723587	0,0222536722818987	0,226117119292875	0,446107946822362	0,84508353221957	0,14317194620768	1,0377277688302	1,30864426528899	0,240087912087912	-0,276848475138348	-2,79360343378509	4,14090686062563	0,077	0,299102147420246	16,8748378365949	1,83298907341342
	Unknown	15	15.327	14.729	15.3448	21.7004	14.9329	21.5206	15.572	14.5953	13.8311	21.2893	21.3701	21.5205	21.274	21.5387	21.1873	+							+	Jarocin embryonic axis OK T0_Jarocin embryonic axis OK T1 -7	+	Jarocin embryonic axis OK T0_Jarocin embryonic axis DAMAGED T1 -7			2,83515683912863	0,0204485981308411	0,885992530568186	0,435705263157895	-4,2510035832723	-1,90146348838723	0,968209529076898	0,644808510638298	-4,71847788492839	-2,06700548877043	0,378645346882233	0,703661016949153	2,00868034362793	0,901764308276947	5,09462289358786	0,124	-6,25968392690023	-29,3328428091661	4,96124698732665
	Unknown	16	17.0045	17.8076	17.482	18.745	16.6532	17.2755	19.9315	18.5032	18.563	19.5414	19.6317	19.6675	18.8156	18.5087	17.4868								+	Jarocin embryonic axis OK T0_Jarocin embryonic axis OK T1 -7					1,83491837424661	0,0580369003690037	0,0665942787227532	0,957351170568562	-0,12653923034668	-0,190985725046438	0,863877912778481	0,6890888252149	1,44133059183756	1,85740223482697	1,52736141068403	0,180748768472906	2,05561637878418	3,30864935456822	3,11724973042346	0,0496666666666667	-2,18215560913086	-9,23745959472419	0,838098695701899
	Unknown	17	18.215	17.7276	18.6613	20.7551	20.7227	20.5458	22.1097	21.4928	22.4288	21.6767	21.6845	21.5213	21.7752	22.1031	21.7169	+					+	Jarocin embryonic axis OK T1 -7_Jarocin embryonic axis OK T1 -3	+	Jarocin embryonic axis OK T0_Jarocin embryonic axis OK T1 -7	+	Jarocin embryonic axis OK T0_Jarocin embryonic axis DAMAGED T1 -7			6,65810227197029	0,084	3,05821456909967	0,1628	-2,47326978047689	-8,91661355295859	2,04128020794905	0,337619047619048	1,33588790893555	4,73161230804111	3,46303134539661	0,0216	0,952931086222328	11,3436469841674	3,62326105011856	0,0549090909090909	-3,42620086669922	-12,4667233638071	3,61558714740176
	Unknown	18	16.9029	16.5338	17.3841	19.2435	19.0868	18.9089	20.4283	20.0066	20.68	19.9882	19.8405	19.9636	20.1891	20.5401	19.9363	+							+	Jarocin embryonic axis OK T0_Jarocin embryonic axis OK T1 -7	+	Jarocin embryonic axis OK T0_Jarocin embryonic axis DAMAGED T1 -7			6,57310110757547	0,0293333333333333	2,89669492266067	0,149714285714286	-2,13948313395182	-8,09029357852839	2,38434161406346	0,231230769230769	1,29189173380534	5,90064258024242	2,86990280403287	0,064258064516129	0,851039886474609	7,96016725263747	3,55060656758202	0,0503333333333333	-2,99052302042643	-11,944923148329	3,38990601325871
	Unknown	19	13.0912	13.067	12.9457	14.7018	14.412	14.8444	13.4185	14.4068	13.3603	14.2803	14.2014	14.5087	14.0302	13.8427	13.6064	+							+	Jarocin embryonic axis OK T0_Jarocin embryonic axis OK T1 -7	+	Jarocin embryonic axis OK T0_Jarocin embryonic axis DAMAGED T1 -7			3,13702321410538	0,0193972602739726	3,55714820171654	0,306666666666667	-1,61811383565267	-11,9910357129281	1,19804137142651	0,537296703296703	-0,924221356709799	-2,54887599701176	0,961782930931819	0,34673275862069	-0,322623570760092	-2,05395754590055	3,64591819997043	0,0568888888888889	-1,29549026489258	-12,6338615314936	2,42728454000058
	Unknown	20	13.3133	13.4862	13.2666	14.5472	14.3008	14.0419	15.4303	14.7597	15.8891	14.8849	15.0994	15.0063	15.3015	15.7425	14.8897	+							+	Jarocin embryonic axis OK T0_Jarocin embryonic axis OK T1 -7	+	Jarocin embryonic axis OK T0_Jarocin embryonic axis DAMAGED T1 -7			3,84622612650303	0,0164102564102564	2,37543176868952	0,168470588235294	-0,94129721323649	-5,86759851041819	1,38218382854926	0,466515151515151	1,06306139628093	2,96185865506927	1,93788662270153	0,138846153846154	0,700200080871582	4,41701987648856	4,25210540732811	0,072	-1,64149729410807	-18,0029624571863	2,8079318693182
	Unknown	21	17.9032	17.1442	18.2765	20.0606	19.8653	19.7504	21.2248	20.6025	21.8962	20.9097	20.7892	20.7009	20.8949	21.342	20.6761	+							+	Jarocin embryonic axis OK T0_Jarocin embryonic axis OK T1 -7	+	Jarocin embryonic axis OK T0_Jarocin embryonic axis DAMAGED T1 -7			5,02315284204328	0,0134285714285714	2,44608068174859	0,188923076923077	-2,11745961507162	-6,13390193560261	1,60763850868272	0,415126436781609	1,34906196594238	3,5095956910523	2,94632161675447	0,0667142857142857	0,907875696818031	8,33642316614571	3,06178285818115	0,04768	-3,02533531188965	-8,93571084774882	2,93316939436292
	Unknown	22	18.8776	18.455	18.9665	18.0021	18.1918	17.8477	16.8077	16.5265	18.0621	16.6774	16.6234	16.9415	15.3846	16.5085	15.976	+							+	Jarocin embryonic axis OK T0_Jarocin embryonic axis OK T1 -7	+	Jarocin embryonic axis OK T0_Jarocin embryonic axis DAMAGED T1 -7			3,62992350864046	0,0165833333333333	1,80440335603026	0,211636363636364	0,752448399861652	4,03342470548444	0,848996850467555	0,701943820224719	-0,88179143269857	-1,82785042535272	3,08398788888871	0,077	-1,26644452412923	-9,05540045631623	3,38943415312455	0,0464444444444444	2,01889292399089	10,860690609543	2,83341346235009
	Unknown	23	18.7419	18.1666	18.4569	17.7243	17.5946	17.352	16.3756	16.5829	17.7	15.9901	15.8407	15.9877	15.6731	16.0675	15.9247	+					+	Jarocin embryonic axis OK T1 -7_Jarocin embryonic axis OK T1 -3	+	Jarocin embryonic axis OK T0_Jarocin embryonic axis OK T1 -7	+	Jarocin embryonic axis OK T0_Jarocin embryonic axis DAMAGED T1 -7			4,58848546735343	0,0121818181818182	1,97220149071658	0,195768115942029	0,898172378540039	4,51966943687008	0,721127178013661	0,742425806451613	-0,6707763671875	-1,5764463197893	3,75944041635505	0,036	-1,61745103200277	-13,5042333202592	3,88305789009586	0,0832	2,51562341054281	14,517734723008	3,65417433635033
	Unknown	24	19.4046	18.8485	19.0562	18.209	17.8467	17.9686	17.2577	16.9084	18.4928	17.1815	16.7944	16.5644	16.0511	16.495	15.9593	+							+	Jarocin embryonic axis OK T0_Jarocin embryonic axis OK T1 -7	+	Jarocin embryonic axis OK T0_Jarocin embryonic axis DAMAGED T1 -7			3,95055751539093	0,0166857142857143	2,31389347170432	0,173473684210526	1,09499295552571	5,64351178295408	0,389856192671737	0,858725773195876	-0,455142974853516	-0,924575161110938	2,28808938903054	0,127142857142857	-1,16132609049479	-5,55165683413955	3,13025337935098	0,0518260869565217	2,25631904602051	9,30955135198068	3,65036776981397
	Unknown	25	18.8023	18.2216	18.5767	17.6879	17.2863	17.1852	16.5603	16.1176	17.635	15.6272	15.2669	15.7425	14.9581	16.024	15.5437	+							+	Jarocin embryonic axis OK T0_Jarocin embryonic axis OK T1 -7	+	Jarocin embryonic axis OK T0_Jarocin embryonic axis DAMAGED T1 -7			4,232941902804	0,015448275862069	2,13284579267038	0,189333333333333	1,14707628885905	5,02397514156063	0,575847851282493	0,778859842519685	-0,615516026814777	-1,2932620787636	3,03030907172178	0,0733333333333333	-1,84094683329264	-8,76855447165442	3,75732944804934	0,064	2,98802312215169	13,4875341999005	2,99909155221881
[truncated: 14 more columns]

## Sheet: panel XI
		16	17	18	22	23	24	28	29	30	34	35	36	40	41	42	ANOVA Significant	Student's T-test Significant Jarocin embryonic axis OK T0_Jarocin embryonic axis OK T1 -3	Student's T-test significant	Student's T-test Significant Jarocin embryonic axis DAMAGED T1 -3_Jarocin embryonic axis OK T1 -3	Student's T-test significant_	Student's T-test Significant Jarocin embryonic axis OK T1 -7_Jarocin embryonic axis OK T1 -3	Student's T-test significant__	Student's T-test Significant Jarocin embryonic axis OK T0_Jarocin embryonic axis OK T1 -7	Student's T-test significant___	Student's T-test Significant Jarocin embryonic axis OK T0_Jarocin embryonic axis DAMAGED T1 -7	Student's T-test significant____	Student's T-test Significant Jarocin embryonic axis OK T0_Jarocin embryonic axis DAMAGED T1 -3	Student's T-test significant_____	#NAME?	ANOVA q-value	-Log Student's T-test p-value Jarocin embryonic axis OK T0_Jarocin embryonic axis OK T1 -3	Student's T-test q-value Jarocin embryonic axis OK T0_Jarocin embryonic axis OK T1 -3	Student's T-test Difference Jarocin embryonic axis OK T0_Jarocin embryonic axis OK T1 -3	Student's T-test Test statistic Jarocin embryonic axis OK T0_Jarocin embryonic axis OK T1 -3	-Log Student's T-test p-value Jarocin embryonic axis DAMAGED T1 -3_Jarocin embryonic axis OK T1 -3	Student's T-test q-value Jarocin embryonic axis DAMAGED T1 -3_Jarocin embryonic axis OK T1 -3	Student's T-test Difference Jarocin embryonic axis DAMAGED T1 -3_Jarocin embryonic axis OK T1 -3	Student's T-test Test statistic Jarocin embryonic axis DAMAGED T1 -3_Jarocin embryonic axis OK T1 -3	-Log Student's T-test p-value Jarocin embryonic axis OK T1 -7_Jarocin embryonic axis OK T1 -3	Student's T-test q-value Jarocin embryonic axis OK T1 -7_Jarocin embryonic axis OK T1 -3	Student's T-test Difference Jarocin embryonic axis OK T1 -7_Jarocin embryonic axis OK T1 -3	Student's T-test Test statistic Jarocin embryonic axis OK T1 -7_Jarocin embryonic axis OK T1 -3	-Log Student's T-test p-value Jarocin embryonic axis OK T0_Jarocin embryonic axis OK T1 -7	Student's T-test q-value Jarocin embryonic axis OK T0_Jarocin embryonic axis OK T1 -7	Student's T-test Difference Jarocin embryonic axis OK T0_Jarocin embryonic axis OK T1 -7	Student's T-test Test statistic Jarocin embryonic axis OK T0_Jarocin embryonic axis OK T1 -7	-Log Student's T-test p-value Jarocin embryonic axis OK T0_Jarocin embryonic axis DAMAGED T1 -7	Student's T-test q-value Jarocin embryonic axis OK T0_Jarocin embryonic axis DAMAGED T1 -7
		#!{Type}E	E	E	E	E	E	E	E	E	E	E	E	E	E	E	C	C	C	C	C	C	C	C	C	C	C	C	C	N	N	N	N	N	N	N	N	N	N	N	N	N	N	N	N	N	N	N	N
		#!{C:Group1}0 osie	0 osie	0 osie	1 osie	1 osie	1 osie	1 osie	1 osie	1 osie	1 osie	1 osie	1 osie	1 osie	1 osie	1 osie
		#!{C:Group1_}Jarocin embryonic axis OK T0	Jarocin embryonic axis OK T0	Jarocin embryonic axis OK T0	Jarocin embryonic axis OK T1 -3	Jarocin embryonic axis OK T1 -3	Jarocin embryonic axis OK T1 -3	Jarocin embryonic axis DAMAGED T1 -3	Jarocin embryonic axis DAMAGED T1 -3	Jarocin embryonic axis DAMAGED T1 -3	Jarocin embryonic axis OK T1 -7	Jarocin embryonic axis OK T1 -7	Jarocin embryonic axis OK T1 -7	Jarocin embryonic axis DAMAGED T1 -7	Jarocin embryonic axis DAMAGED T1 -7	Jarocin embryonic axis DAMAGED T1 -7
Compound name	No.	#!{C:Group2 - axis vs cotyledons}embryonic axis	embryonic axis	embryonic axis	embryonic axis	embryonic axis	embryonic axis	embryonic axis	embryonic axis	embryonic axis	embryonic axis	embryonic axis	embryonic axis	embryonic axis	embryonic axis	embryonic axis
Unknown	1	18.94	18.7419	19.018	16.0461	26.0394	18.3943	26.9291	26.4026	27.0304	18.6172	26.1862	16.64	26.5912	18.326	18.1796												+	Jarocin embryonic axis OK T0_Jarocin embryonic axis DAMAGED T1 -3	0,713065025517766	0,297022222222222	0,156292029415428	0,908331193838254	-1,25994809468587	-0,417478699435568	1,02937416780451	0,597484375	6,62740262349446	2,1922219024528	0,0256739206824669	0,979040166927491	0,321158091227211	0,0766308631677776	0,210567968932822	0,850466711499664	-1,58110618591309	-0,543290698616113	0,313373263133733	0,722583210603829
[truncated: 13 more columns]

## Sheet: panel XII
			16	17	18	22	23	24	28	29	30	34	35	36	40	41	42	ANOVA Significant	Student's T-test Significant Jarocin embryonic axis OK T0_Jarocin embryonic axis OK T1 -3	Student's T-test significant	Student's T-test Significant Jarocin embryonic axis DAMAGED T1 -3_Jarocin embryonic axis OK T1 -3	Student's T-test significant_	Student's T-test Significant Jarocin embryonic axis OK T1 -7_Jarocin embryonic axis OK T1 -3	Student's T-test significant__	Student's T-test Significant Jarocin embryonic axis OK T0_Jarocin embryonic axis OK T1 -7	Student's T-test significant___	Student's T-test Significant Jarocin embryonic axis OK T0_Jarocin embryonic axis DAMAGED T1 -7	Student's T-test significant____	#NAME?	ANOVA q-value	-Log Student's T-test p-value Jarocin embryonic axis OK T0_Jarocin embryonic axis OK T1 -3	Student's T-test q-value Jarocin embryonic axis OK T0_Jarocin embryonic axis OK T1 -3	Student's T-test Difference Jarocin embryonic axis OK T0_Jarocin embryonic axis OK T1 -3	Student's T-test Test statistic Jarocin embryonic axis OK T0_Jarocin embryonic axis OK T1 -3	-Log Student's T-test p-value Jarocin embryonic axis DAMAGED T1 -3_Jarocin embryonic axis OK T1 -3	Student's T-test q-value Jarocin embryonic axis DAMAGED T1 -3_Jarocin embryonic axis OK T1 -3	Student's T-test Difference Jarocin embryonic axis DAMAGED T1 -3_Jarocin embryonic axis OK T1 -3	Student's T-test Test statistic Jarocin embryonic axis DAMAGED T1 -3_Jarocin embryonic axis OK T1 -3	-Log Student's T-test p-value Jarocin embryonic axis OK T1 -7_Jarocin embryonic axis OK T1 -3	Student's T-test q-value Jarocin embryonic axis OK T1 -7_Jarocin embryonic axis OK T1 -3	Student's T-test Difference Jarocin embryonic axis OK T1 -7_Jarocin embryonic axis OK T1 -3	Student's T-test Test statistic Jarocin embryonic axis OK T1 -7_Jarocin embryonic axis OK T1 -3	-Log Student's T-test p-value Jarocin embryonic axis OK T0_Jarocin embryonic axis OK T1 -7	Student's T-test q-value Jarocin embryonic axis OK T0_Jarocin embryonic axis OK T1 -7	Student's T-test Difference Jarocin embryonic axis OK T0_Jarocin embryonic axis OK T1 -7	Student's T-test Test statistic Jarocin embryonic axis OK T0_Jarocin embryonic axis OK T1 -7	-Log Student's T-test p-value Jarocin embryonic axis OK T0_Jarocin embryonic axis DAMAGED T1 -7	Student's T-test q-value Jarocin embryonic axis OK T0_Jarocin embryonic axis DAMAGED T1 -7	Student's T-test Difference Jarocin embryonic axis OK T0_Jarocin embryonic axis DAMAGED T1 -7
			#!{Type}E	E	E	E	E	E	E	E	E	E	E	E	E	E	E	C	C	C	C	C	C	C	C	C	C	C	N	N	N	N	N	N	N	N	N	N	N	N	N	N	N	N	N	N	N	N	N
			#!{C:Group1}0 osie	0 osie	0 osie	1 osie	1 osie	1 osie	1 osie	1 osie	1 osie	1 osie	1 osie	1 osie	1 osie	1 osie	1 osie
			#!{C:Group1_}Jarocin embryonic axis OK T0	Jarocin embryonic axis OK T0	Jarocin embryonic axis OK T0	Jarocin embryonic axis OK T1 -3	Jarocin embryonic axis OK T1 -3	Jarocin embryonic axis OK T1 -3	Jarocin embryonic axis DAMAGED T1 -3	Jarocin embryonic axis DAMAGED T1 -3	Jarocin embryonic axis DAMAGED T1 -3	Jarocin embryonic axis OK T1 -7	Jarocin embryonic axis OK T1 -7	Jarocin embryonic axis OK T1 -7	Jarocin embryonic axis DAMAGED T1 -7	Jarocin embryonic axis DAMAGED T1 -7	Jarocin embryonic axis DAMAGED T1 -7
No. in Figure 5	Compound name	No.	#!{C:Group2 - axis vs cotyledons}embryonic axis	embryonic axis	embryonic axis	embryonic axis	embryonic axis	embryonic axis	embryonic axis	embryonic axis	embryonic axis	embryonic axis	embryonic axis	embryonic axis	embryonic axis	embryonic axis	embryonic axis
	Unknown	1	19.4336	19.1834	18.1416	18.395	18.0979	17.5346	17.9554	18.5514	17.5816	17.1712	15.651	16.1605	16.5088	16.2004	16.5188	+									+	Jarocin embryonic axis OK T0_Jarocin embryonic axis DAMAGED T1 -7	3,1800182293092	0,0195428571428571	0,905326303448483	0,423818574514039	0,910365422566731	1,94013553895176	0,0177811156864849	1	0,0202681223551409	0,0535195250100446	1,51470878629804	0,182230769230769	-1,68158658345541	-3,27759894903025	1,91302532358995	0,130017391304348	2,59195200602214	4,34370870007908	2,44632491196351	0,0474285714285714	2,51025072733561
	Unknown	2	18.0111	18.2117	17.8719	17.427	17.3302	17.2382	17.0402	17.6529	17.6421	16.8381	16.7152	16.8325	16.5969	16.5481	16.4653	+							+	Jarocin embryonic axis OK T0_Jarocin embryonic axis OK T1 -7	+	Jarocin embryonic axis OK T0_Jarocin embryonic axis DAMAGED T1 -7	4,82947983024546	0,0124705882352941	2,46576161365619	0,204666666666667	0,699773788452148	6,20986502354646	0,209242238445669	0,940442136498516	0,113273620605469	0,540294342562785	2,86378870996332	0,065625	-0,536501566569008	-7,93073774624885	3,50263513429905	0,052	1,23627535502116	11,6118998574008	3,83584564005332	0,012	1,49479611714681
	Unknown	3	17.7203	18.2977	17.637	16.8348	16.9117	17.2146	15.9559	16.0616	16.1276	16.3798	15.9185	15.9831	15.9541	15.9177	15.6607	+									+	Jarocin embryonic axis OK T0_Jarocin embryonic axis DAMAGED T1 -7	5,46606356010583	0,0173333333333333	1,70943725451977	0,241527272727273	0,897960027058922	3,77477421850031	2,75772600800183	0,336	-0,938672383626301	-7,43550767776259	2,07180539134857	0,130988505747126	-0,893214861551918	-4,82759621679802	2,67836680224936	0,0689473684210526	1,79117488861084	7,08314909618474	3,06958430138193	0,0258536585365854	2,04080136617025
11	methanolphosphate	4	24.927	25.1101	24.3612	23.6162	24.5681	23.9172	22.9318	23.7662	23.8312	23.5581	23.3419	23.0219	23.0602	23.2683	23.1869	+									+	Jarocin embryonic axis OK T0_Jarocin embryonic axis DAMAGED T1 -7	2,65033575000712	0,0230769230769231	0,99701782808715	0,390442748091603	0,765607198079426	2,1257426283326	0,578769092720273	0,783535031847134	-0,524073282877605	-1,29896526365495	1,06299182861324	0,311258145363409	-0,726533253987629	-2,26190100508373	2,25815087316268	0,0878888888888889	1,49214045206705	5,44660634981457	2,6531183747386	0,0391428571428571	1,62760670979818
	Methylmalonic acid;GC-EI-TOF;MS;2 TMS;BP	5	18.3674	18.0517	18.7185	17.0447	16.2328	17.0374	16.4834	17.1762	16.8864	16.8069	16.7615	18.6295	17.1032	17.0378	17.0811										+	Jarocin embryonic axis OK T0_Jarocin embryonic axis DAMAGED T1 -7	1,47574622185861	0,0915175879396985	2,080208978916	0,2	1,60758845011393	4,85427748169652	0,08099380831025	0,979768285547104	0,0770689646403007	0,229328311256621	0,394769876466795	0,693156794425087	0,627686818440758	0,934543029199314	0,692171637868858	0,464552486187845	0,979901631673176	1,51994990998592	2,59841947596675	0,0368311688311688	1,30514017740886
13	Urea	6	11.9665	13.1512	12.5265	13.0081	13.8033	12.1062	12.7855	13.396	12.7075	13.4698	12.4875	12.0068	15.5567	14.9172	15.9818	+									+	Jarocin embryonic axis OK T0_Jarocin embryonic axis DAMAGED T1 -7	2,93943568970868	0,0197052631578947	0,286619728780673	0,811045280122794	-0,424492200215656	-0,710063085828908	0,00580980203985754	0,99788679245283	-0,00950400034586529	-0,0177191344349592	0,186013859534015	0,847684413085311	-0,317868868509928	-0,487204879915871	0,0676700492085077	0,953295618413755	-0,106623331705729	-0,193881383385302	2,50586671042642	0,0434418604651163	-2,93720563252767
14	1-deoxyerythritol	7	20.38	21.9893	21.619	20.4698	22.2389	20.348	20.6147	20.7612	20.1102	25.0071	22.0401	20.2021	25.6347	25.3259	25.7246	+									+	Jarocin embryonic axis OK T0_Jarocin embryonic axis DAMAGED T1 -7	2,39763849154974	0,0295515151515152	0,14798394991115	0,911939278937381	0,310551325480141	0,397585731345123	0,336698452851645	0,90062959472196	-0,523558298746746	-0,815466936487034	0,38514936440656	0,698575342465753	1,39752197265625	0,915009953453791	0,297620646143825	0,790100076982294	-1,08697064717611	-0,733473060832741	2,96716242256139	0,0279148936170213	-4,23228391011556
	Unknown	8	23.8081	23.7256	23.7017	23.5022	23.4769	23.3784	23.2203	23.2298	24.0312	22.97	23.0121	23.1823	23.3339	23.3024	23.2377								+	Jarocin embryonic axis OK T0_Jarocin embryonic axis OK T1 -7	+	Jarocin embryonic axis OK T0_Jarocin embryonic axis DAMAGED T1 -7	1,49436313569349	0,0899381443298969	2,38216432458206	0,175125	0,292634963989258	5,89255342616694	0,0523509069600749	0,992002232142857	0,041289011637371	0,152143286241611	2,21439353367808	0,127	-0,397714614868164	-5,29594450904736	3,16871366528416	0,0541818181818182	0,690349578857422	9,52583930160105	3,34473321812566	0,0191724137931034	0,453814824422199
	Unknown	9	16.473	16.7438	16.0682	13.2013	12.9771	12.6802	12.7527	15.7119	16.5087	15.7782	12.3303	15.7529	12.6049	13.0861	11.8097										+	Jarocin embryonic axis OK T0_Jarocin embryonic axis DAMAGED T1 -7	1,6140933391754	0,0747398843930636	3,82526268217412	0,282	3,4754540125529	14,0350581106765	0,818994496772815	0,711620052770448	2,03823026021322	1,76848762942485	0,653072850484598	0,49537976346912	1,66759808858236	1,44377184448672	0,710675585151323	0,458043041606887	1,80785592397054	1,55604252083903	3,1349274573968	0,0245263157894737	3,9281120300293
	Unknown	10	17.3042	18.1291	16.8815	16.4057	17.1758	14.8457	16.9328	17.0583	17.5413	20.0472	18.4026	17.2834	21.948	22.149	21.9673	+									+	Jarocin embryonic axis OK T0_Jarocin embryonic axis DAMAGED T1 -7	4,03454470942452	0,0165	0,767628094516044	0,481579661016949	1,29586760203044	1,66743606651717	0,660219930085692	0,754950943396226	1,03504721323649	1,45769170388283	1,08473701780237	0,304322916666667	2,43529923756918	2,30732140344867	0,574912050800077	0,542079439252336	-1,13943163553874	-1,2914348330966	3,60361473274451	0,00635294117647059	-4,58315849304199
	Unknown	11	16.3667	16.1287	16.0368	15.8368	15.61	15.6048	15.2896	15.9015	16.1009	15.3131	15.3337	15.3867	15.362	15.1684	15.0071	+									+	Jarocin embryonic axis OK T0_Jarocin embryonic axis DAMAGED T1 -7	2,5839293215004	0,0243188405797101	1,77861846272595	0,212269230769231	0,493499120076496	3,962071500549	0,113667029771095	0,97088487865588	0,0801305770874023	0,313284554281005	1,88600536262133	0,149137614678899	-0,339396476745605	-4,26502030945975	2,93299736308923	0,0541428571428571	0,832895596822102	8,26968130450359	2,66516406739659	0,0381449275362319	0,998222033182779
15	hydroquinone	12	16.4327	15.6358	16.1936	16.0438	16.3629	16.4425	15.713	16.7152	15.9685	17.858	18.1401	17.2678	18.1932	17.8123	17.8931	+									+	Jarocin embryonic axis OK T0_Jarocin embryonic axis DAMAGED T1 -7	3,8488780575432	0,0167368421052632	0,29917213044193	0,810015772870662	-0,195731480916344	-0,736762262592142	0,176462258114598	0,943638888888889	-0,150850613911949	-0,465030149179248	2,1789900773532	0,129111111111111	1,47223981221517	5,17648701361491	2,05656351459672	0,111466666666667	-1,66797129313151	-4,77948747960626	2,69235448228468	0,0365373134328358	-1,87889353434245
	Unknown	13	15.2319	16.316	15.9704	16.118	15.1876	14.8906	15.1837	15.3061	15.1767	18.8411	16.51	16.1881	20.5844	19.8083	20.4716	+									+	Jarocin embryonic axis OK T0_Jarocin embryonic axis DAMAGED T1 -7	4,22975024389754	0,0150666666666667	0,378584762486649	0,745628444444444	0,440722147623699	0,901640769002611	0,18052898862695	0,94415406162465	-0,176556905110676	-0,4744971528464	0,909565873238723	0,366567514677104	1,78102811177572	1,94863551167629	0,680727834839354	0,470801089918256	-1,34030596415202	-1,49764424557732	3,42510573193579	0,0118461538461538	-4,44865989685058
8	aspartate minor	14	22.7268	23.9489	22.7514	19.7946	19.5116	21.599	20.7005	18.9846	20.4216	19.6365	19.8824	19.4706	19.5976	18.3711	17.3411	+									+	Jarocin embryonic axis OK T0_Jarocin embryonic axis DAMAGED T1 -7	3,02582596664112	0,0191627906976744	1,68040087868968	0,24424347826087	2,84062385559082	3,69790432409683	0,114692777991689	0,971605739238927	-0,266155242919922	-0,315858198169068	0,407741237637917	0,679506654835847	-0,63855489095052	-0,960773518567586	2,93311140336053	0,0561481481481481	3,47917874654134	8,27025047159112	2,44677993796323	0,0479555555555556	4,70573488871256
16	beta-Alanine;GC-EI-TOF;MS;3 TMS;BP	15	20.7593	20.3495	20.6235	21.0641	20.9574	20.8428	21.1408	21.5259	21.2743	21.7767	21.2416	20.8491	22.1105	21.8183	21.7701	+									+	Jarocin embryonic axis OK T0_Jarocin embryonic axis DAMAGED T1 -7	2,86439891125254	0,0203106796116505	1,29647743583941	0,300285714285714	-0,377335230509438	-2,76620895997915	1,29659347376461	0,502823529411765	0,358900705973308	2,76646965284769	0,533312572034415	0,57934282584885	0,334347407023113	1,21004359468445	1,13607571955102	0,262774193548387	-0,711682637532551	-2,41571452442656	2,92420500038515	0,0267755102040816	-1,32219823201497
	Unknown	16	17.7935	16.9986	17.7457	17.9071	17.8577	17.6006	19.1595	18.743	19.3859	18.6538	18.7408	18.8662	18.9726	19.0723	18.958	+									+	Jarocin embryonic axis OK T0_Jarocin embryonic axis DAMAGED T1 -7	4,29893220327402	0,0154074074074074	0,42993989218302	0,701288331726133	-0,275849024454754	-1,00540517944918	2,46342335499108	0,239428571428571	1,3076852162679	6,20079865521677	2,98279849961486	0,06976	0,965176264444988	8,52165468565976	2,0276096610496	0,110893617021277	-1,24102528889974	-4,68909509196938	2,33708239310968	0,0500183486238532	-1,48836517333984
	Unknown	17	16.9449	15.3738	15.7944	13.6871	15.9276	14.5888	13.5499	13.0458	16.1845	13.2805	13.2572	13.2127	12.3762	12.8342	12.006	+									+	Jarocin embryonic axis OK T0_Jarocin embryonic axis DAMAGED T1 -7	1,97497249625256	0,0499570815450644	0,745354707469771	0,488814216478191	1,30318800608317	1,62380522456091	0,15117551770539	0,94938177014531	-0,47443962097168	-0,405249820200924	1,0714689897831	0,310557544757033	-1,48438040415446	-2,27957425135246	2,39261573393587	0,083	2,78756841023763	5,93146706330207	2,633598667752	0,0375342465753425	3,63227113087972
	Unknown	18	18.5622	18.4831	18.4578	17.5196	17.8096	17.7971	17.6732	17.7847	17.7744	17.7329	17.5256	17.7529	17.4902	17.3582	17.4399	+							+	Jarocin embryonic axis OK T0_Jarocin embryonic axis OK T1 -7	+	Jarocin embryonic axis OK T0_Jarocin embryonic axis DAMAGED T1 -7	5,66445196533925	0,0213333333333333	2,86657282098522	0,146133333333333	0,792220433553062	7,94412657164198	0,128123389829855	0,966825781748564	0,0353094736735038	0,349238430007603	0,116823456283409	0,912982164090369	-0,0383243560791016	-0,321192910151403	3,33074010464215	0,0496842105263158	0,830544789632164	10,489538391508	4,56295328240658	0	1,07157516479492
17	2-ketoglucose dimethylacetal NIST	19	15.0879	16.0067	15.6498	14.984	15.0174	14.7652	14.7258	15.4706	15.8373	18.623	16.3362	14.9131	20.4872	19.8502	19.0568	+									+	Jarocin embryonic axis OK T0_Jarocin embryonic axis DAMAGED T1 -7	3,21345417205374	0,0192835820895522	1,11168640476066	0,333654761904762	0,659268697102865	2,36401194446048	0,556465460836062	0,789327245053272	0,422344207763672	1,25538626411782	0,718233252942812	0,462641288433382	1,70190556844075	1,57079530944994	0,395801840250066	0,700017730496454	-1,04263687133789	-0,936634213423635	2,99007453371186	0,0285217391304348	-4,21658356984456
18	meso-Erythritol;GC-EI-TOF;MS;n TMS;RT	20	17.0488	18.3452	16.3946	16.9019	17.2964	17.9038	17.5714	17.7525	17.73	18.3739	18.2384	17.6708	22.308	21.3735	21.952	+									+	Jarocin embryonic axis OK T0_Jarocin embryonic axis DAMAGED T1 -7	5,12725971584732	0,015	0,0561151107990959	0,967495594713656	-0,104486465454102	-0,162501756252599	0,461613008612122	0,832423645320197	0,317285537719727	1,06859539679481	0,938226290596092	0,351370143149284	0,726984024047852	2,00629461872155	0,609015977660071	0,517799019607843	-0,831470489501953	-1,35795546092313	2,72144996015198	0,0401311475409836	-4,61493492126465
19	Threitol	21	20.1305	20.9096	20.0367	19.7493	20.1388	20.7757	20.3902	20.4218	20.7775	20.6445	20.6531	20.4728	22.6175	22.6679	23.2223	+									+	Jarocin embryonic axis OK T0_Jarocin embryonic axis DAMAGED T1 -7	4,58405890613172	0,0116521739130435	0,123517151442923	0,927911980440098	0,137667973836265	0,337855417572304	0,403720582316998	0,853586353944563	0,308561325073242	0,952655552441452	0,533285826551526	0,57870897155361	0,368865331014	1,20999114285499	0,337635931858478	0,753463098134631	-0,231197357177734	-0,81741361596878	2,73509939870862	0,0414915254237288	-2,47696876525879
	Unknown	22	17.4298	16.4395	16.7492	17.284	16.8092	19.2164	17.4719	17.0335	18.8623	16.992	16.912	16.8997	18.5954	18.78	19.1926										+	Jarocin embryonic axis OK T0_Jarocin embryonic axis DAMAGED T1 -7	1,26857436934435	0,121430830039526	0,493875949074294	0,657714285714286	-0,897047678629558	-1,132474525496	0,00691220712944002	0,998212678936605	0,0193640391031877	0,0210552187292407	0,494576680636029	0,612775933609959	-0,835325876871746	-1,1338572963273	0,0736988951667492	0,948633463905988	-0,0617218017578125	-0,210014820341604	2,35852813053177	0,0462962962962963	-1,98315111796061
	Unknown	23	15.013	15.308	15.2659	15.563	15.6611	15.3917	15.8901	15.5188	15.9739	15.6495	15.3014	15.2858	16.2782	16.0502	16.6279	+									+	Jarocin embryonic axis OK T0_Jarocin embryonic axis DAMAGED T1 -7	3,12615943920065	0,0192972972972973	1,32491005797642	0,291965367965368	-0,342994372049967	-2,83041916116606	0,729551103521873	0,74295154185022	0,25563907623291	1,59290260291171	0,371547479034881	0,710701342281879	-0,126387596130371	-0,887270592772694	0,651955021919749	0,485997405966278	-0,216606775919596	-1,44159481967326	2,37374687014293	0,0449811320754717	-1,12314351399739
9	isothreonic acid 2	24	19.0932	18.5684	18.8121	20.6375	19.2935	20.0258	20.4901	19.3616	19.1903	21.5424	22.2043	22.8141	23.0806	22.8757	23.5833	+									+	Jarocin embryonic axis OK T0_Jarocin embryonic axis DAMAGED T1 -7	4,96480843605051	0,012	1,30441922673805	0,296033898305085	-1,16104316711426	-2,78407662981406	0,209771667713248	0,941828996282528	-0,304950078328453	-0,541491352349954	1,83452777714714	0,148	2,20132255554199	4,11788345783852	2,97139293161752	0,0583076923076923	-3,36236572265625	-8,46333733232894	4,13365850423451	0	-4,35531870524088
10	threonic acid	25	17.2484	18.3811	17.353	18.6418	17.7929	18.0938	18.6343	17.6038	17.5445	20.9548	20.2827	20.7354	23.8039	24.1319	22.3206	+									+	Jarocin embryonic axis OK T0_Jarocin embryonic axis DAMAGED T1 -7	5,65735589441009	0,0188571428571429	0,515436346190482	0,631293333333333	-0,515319188435871	-1,17494207494499	0,224678198842029	0,945093990755008	-0,248584747314453	-0,574971769738886	2,83895905487034	0,0665454545454545	2,48149108886719	7,8122268070324	2,72162774609412	0,0770588235294118	-2,99681027730306	-7,27335554405083	3,01143219159831	0,0269090909090909	-5,75799115498861
20	DL-threo-beta-Methylaspartic acid;GC-EI-TOF;MS;3 TMS;BP	26	15.4752	14.3473	14.4943	15.5518	14.903	14.5236	15.201	14.2517	14.3037	23.2455	20.8105	17.2851	25.2837	25.5256	24.7912	+									+	Jarocin embryonic axis OK T0_Jarocin embryonic axis DAMAGED T1 -7	5,02067564608549	0,0125333333333333	0,180777168531225	0,888058124174373	-0,220515569051106	-0,475073644471307	0,400856898627863	0,855936440677966	-0,407328605651855	-0,946866801273699	1,44357102689739	0,203563318777293	5,4542506535848	3,10601772781188	1,48829199753532	0,184	-5,6747662226359	-3,21329625903602	4,82797455259652	0	-10,4278701146444
21	2-hydroxyglutaric acid	27	18.3864	17.9893	18.5117	19.5876	19.4634	17.4952	19.0372	18.8381	17.6105	21.0786	19.5381	19.5363	21.8325	21.3495	21.9293	+									+	Jarocin embryonic axis OK T0_Jarocin embryonic axis DAMAGED T1 -7	2,83962512917783	0,0204905660377359	0,326722566045921	0,794276315789474	-0,552935918172199	-0,794695957378996	0,163929139589497	0,945153689911984	-0,353438059488933	-0,435603668380929	0,637606133824753	0,499509578544061	1,20226097106934	1,41365028534428	1,51010128983776	0,183053140096618	-1,75519688924154	-3,26633263236645	3,85488467982527	0,0154285714285714	-3,40794499715169
	Unknown	28	13.1915	13.0655	12.5871	13.8626	13.8483	13.7222	14.6902	14.0888	14.4561	14.3877	14.029	14.2413	14.1443	14.1446	14.0026	+									+	Jarocin embryonic axis OK T0_Jarocin embryonic axis DAMAGED T1 -7	4,09852697802719	0,016	1,98398469304159	0,197294117647059	-0,862993876139324	-4,55531539372471	1,53442238264952	0,435628865979381	0,600683530171711	3,32604939673803	1,6442378385446	0,165214285714286	0,408303260803223	3,60355641010081	2,41351510883887	0,0807857142857143	-1,27129713694255	-6,00992301982391	2,42283714112752	0,0454315789473684	-1,14916133880615
5	1,2,4-benzenetriol	29	17.4254	17.0116	17.2414	17.7619	17.782	17.4982	19.1565	18.6399	19.2856	18.7115	18.7551	18.9117	19.0595	19.2902	18.9016	+							+	Jarocin embryonic axis OK T0_Jarocin embryonic axis OK T1 -7	+	Jarocin embryonic axis OK T0_Jarocin embryonic axis DAMAGED T1 -7	5,70262434543965	0,0248	1,40643503714433	0,270732673267327	-0,454573313395183	-3,01839218709726	2,46142008379004	0,228545454545455	1,34664662679036	6,19304005898052	3,27212228327657	0,0542857142857143	1,11207071940104	10,1308130940493	3,51135953545359	0,056	-1,56664403279623	-11,6717997838007	3,4555989962617	0,008	-1,85762023925781
	Unknown	30	17.2374	17.3108	17.1742	17.3899	16.8531	16.5892	16.6371	16.4954	17.4918	16.6153	16.663	16.6214	16.6196	16.8186	16.8459								+	Jarocin embryonic axis OK T0_Jarocin embryonic axis OK T1 -7	+	Jarocin embryonic axis OK T0_Jarocin embryonic axis DAMAGED T1 -7	0,62030234931703	0,345643286573146	0,549805408484893	0,601983625730994	0,29675610860189	1,24235542385456	0,0616366548431921	0,986194790486976	-0,0693130493164063	-0,177573605725918	0,58790302201319	0,532373081463991	-0,31083869934082	-1,31678996225462	3,86809112909375	0,0693333333333333	0,607594807942711	14,3912199503118	2,37916996721775	0,0458461538461538	0,479434967041016
	Unknown	31	20.3347	20.615	20.7087	21.8178	21.6086	20.4581	21.7851	21.2729	19.7444	21.4874	21.8725	21.8126	21.9098	21.7558	21.514										+	Jarocin embryonic axis OK T0_Jarocin embryonic axis DAMAGED T1 -7	0,841491002359387	0,239437262357414	0,782512926893352	0,476830715532286	-0,742041905721027	-1,69665158635951	0,184828469663012	0,94215644820296	-0,360715866088867	-0,484464292625724	0,415935747759562	0,673680793507665	0,42930793762207	0,977285351001869	2,69077232775853	0,0727777777777778	-1,1713498433431	-7,13723970772766	2,72651920118929	0,0408	-1,17375500996907
22	D-(+)-Xylose;GC-EI-TOF;MS;n TMS;RT	32	17.6727	17.3537	17.3015	18.1762	17.5487	17.8998	18.3911	17.6746	17.048	18.342	18.156	18.5935	18.6346	19.2077	19.1664	+									+	Jarocin embryonic axis OK T0_Jarocin embryonic axis DAMAGED T1 -7	2,37371496519284	0,0307619047619048	0,938125010645592	0,414900692840647	-0,432288487752277	-2,00609023846056	0,148000237731432	0,950514435695538	-0,170345306396484	-0,397624915459292	1,03690639950363	0,319263157894737	0,48892148335775	2,20777858772738	2,23337310653461	0,086972972972973	-0,921209971110027	-5,36087894805217	2,69553113449278	0,0370909090909091	-1,56029828389486
23	D-(-)-Arabinose;GC-EI-TOF;MS;4 TMS;1 MEOX;BP	33	19.5966	19.1076	19.0491	19.9048	19.5492	19.8209	20.1294	19.5349	18.2889	20.2433	20.005	20.5408	20.5452	21.3616	21.0685	+									+	Jarocin embryonic axis OK T0_Jarocin embryonic axis DAMAGED T1 -7	2,07328249169679	0,0433917050691244	1,16870778842185	0,325886287625418	-0,507207870483398	-2,48550802215083	0,32779655949381	0,890242922374429	-0,440567652384441	-0,796937145458506	1,25641962810582	0,254027210884354	0,504706064860024	2,67686236586669	1,91473703230218	0,130070175438597	-1,01191393534342	-4,34872806915229	2,38336329489306	0,0440388349514563	-1,74065017700195
	Unknown	34	13.9683	13.8925	14.3804	13.6394	13.3724	12.0163	14.5084	14.1555	13.5595	18.1549	15.2795	14.2506	19.2232	19.016	18.9114	+									+	Jarocin embryonic axis OK T0_Jarocin embryonic axis DAMAGED T1 -7	3,66392474664348	0,0159148936170213	0,955194062623968	0,405710213776722	1,07102584838867	2,04060036709068	0,863349674107011	0,688994285714286	1,06504917144775	1,85635192111117	1,06635585184258	0,313012658227848	2,88563315073649	2,26890928117394	0,702574119313012	0,458241573033708	-1,81460730234782	-1,54023587383775	5,01764501168156	0	-4,96980444590251
24	D-Xylulose;GC-EI-TOF;MS;4 TMS;1 MEOX;BP	35	16.4706	15.9472	16.4906	16.5581	16.6801	16.6446	16.4142	15.9262	15.8977	16.364	16.077	16.4586	17.5781	17.5837	17.6012	+									+	Jarocin embryonic axis OK T0_Jarocin embryonic axis DAMAGED T1 -7	4,38082255106815	0,01408	0,829398115373225	0,458514285714286	-0,324790000915527	-1,78904090731362	1,48158839478534	0,439339449541284	-0,548263549804688	-3,19709016618666	1,27779281432299	0,24921554770318	-0,327741622924805	-2,72437440298786	0,00456557549834528	0,995847947288393	0,00295162200927734	0,0139439802113037	2,70887929318195	0,03825	-1,28482596079509
25	Xylitol;GC-EI-TOF;MS;n TMS;RT	36	20.1515	20.1869	20.4271	22.1465	20.7773	20.5687	21.1884	19.9419	19.5901	20.9998	21.2653	21.007	21.2266	21.2612	20.989										+	Jarocin embryonic axis OK T0_Jarocin embryonic axis DAMAGED T1 -7	0,91410300581222	0,210955102040816	0,839719290199932	0,453480620155039	-0,908987045288086	-1,8094637341609	0,596565566767018	0,786595317725752	-0,923993428548176	-1,33368533496109	0,050201397495399	0,960207792207792	-0,0734615325927734	-0,1461970523936	2,61102736020119	0,0679	-0,835525512695313	-6,79574791435121	2,75563074096657	0,0413333333333333	-0,903795878092449
26	xylitol	37	20.1515	20.1869	20.4271	22.1465	20.7783	20.5684	21.1884	19.9435	17.2142	20.9998	21.2671	21.0086	21.2286	21.2631	20.9894										+	Jarocin embryonic axis OK T0_Jarocin embryonic axis DAMAGED T1 -7	0,67081554238979	0,316088421052632	0,840051962262534	0,454120388349515	-0,909203211466473	-1,81012255941242	0,603405466472331	0,779210792580101	-1,71564292907715	-1,34702033653874	0,0495351387869406	0,959475161987041	-0,0725326538085938	-0,14434930525591	2,60999329148003	0,0662439024390244	-0,836670557657879	-6,79141499806679	2,75352667741543	0,0406206896551724	-0,905197143554688
	Unknown	38	14.9464	15.0586	14.651	16.3916	15.756	16.04	16.6127	16.1284	16.5615	16.3969	16.3403	16.5656	17.7642	18.0764	17.2398	+							+	Jarocin embryonic axis OK T0_Jarocin embryonic axis OK T1 -7	+	Jarocin embryonic axis OK T0_Jarocin embryonic axis DAMAGED T1 -7	5,23890448832146	0,0163636363636364	2,22766367295466	0,200727272727273	-1,17716630299886	-5,34127903924577	0,7083656623267	0,740440748440748	0,371668815612793	1,55153489645294	0,884088717707036	0,372992537313433	0,371727307637535	1,89766323082521	3,4313926085203	0,05225	-1,54889361063639	-11,1335859081458	3,29973113655498	0,021375	-2,8080940246582
	Unknown	39	14.9029	15.247	13.5123	13.3222	15.3353	14.9908	13.045	14.8733	14.3122	15.3372	14.5543	14.8993	18.8331	18.0679	18.2993	+									+	Jarocin embryonic axis OK T0_Jarocin embryonic axis DAMAGED T1 -7	3,44641606772297	0,0174814814814815	0,0018591756834336	0,998038345105954	0,0046539306640625	0,00569571873373057	0,22404928414049	0,945369230769231	-0,472567240397137	-0,573567668196099	0,22496804248612	0,821824847250509	0,380841573079426	0,575618624375541	0,25983010039381	0,812945244956772	-0,376187642415363	-0,652365610614492	2,58062822864029	0,0372658227848101	-3,84602069854736
27	D-(-)-Fructose;GC-EI-TOF;MS;5 TMS;BP	40	20.3438	19.8146	20.1933	21.9674	23.4128	20.9113	20.7796	20.2922	20.5386	22.8363	22.5546	20.5074	22.3726	22.7413	22.464										+	Jarocin embryonic axis OK T0_Jarocin embryonic axis DAMAGED T1 -7	1,73938999039446	0,0635921052631579	1,25268816123735	0,307107692307692	-1,97995185852051	-2,66860419375373	0,990617430933187	0,63002962962963	-1,56034914652507	-2,11265711110044	0,0433299674989933	0,963010154997328	-0,131051381429035	-0,127032329368191	1,15835609364159	0,252467966573816	-1,84890047709147	-2,46328948596532	3,62915433888659	0,0072	-2,40876007080078
28	1,5-Anhydro-D-glucitol;GC-EI-TOF;MS;n TMS;RT	41	17.6025	17.38	17.7776	17.6211	18.5888	17.8201	19.0048	18.3061	18.431	18.9096	19.499	19.1981	20.1731	20.6857	20.1745	+									+	Jarocin embryonic axis OK T0_Jarocin embryonic axis DAMAGED T1 -7	4,72358547550876	0,0132631578947368	0,598138151854133	0,572357142857143	-0,423302968343101	-1,33675162911159	0,71409094752509	0,74528813559322	0,570613861083984	1,56270850829026	1,60405291052035	0,163805405405405	1,19219907124837	3,50047124884658	2,85014713956045	0,0705806451612903	-1,61550203959147	-7,86542848015387	3,7463279241349	0,009	-2,75771903991699
29	D-(+)-Glucose;GC-EI-TOF;MS;5 TMS;BP	42	18.2386	18.4997	18.4937	18.7061	17.8979	17.9365	20.1627	19.0019	17.4518	19.7619	20.6856	20.6026	20.5131	20.69	21.1009	+									+	Jarocin embryonic axis OK T0_Jarocin embryonic axis DAMAGED T1 -7	2,5220965568425	0,0263055555555556	0,344899701300307	0,77814551607445	0,230504989624023	0,83246721976653	0,346372637646945	0,891521988527725	0,691962560017902	0,835513475055787	2,27006734148135	0,130456140350877	2,16988817850749	5,4882257720672	2,49147174742307	0,075	-1,93938318888346	-6,31029546432825	3,57778676791573	0,0054	-2,35732269287109
	Unknown	43	19.1609	19.2514	19.2263	20.2327	19.6427	19.5981	20.2376	19.1594	19.5889	20.252	20.1355	19.4413	20.1176	19.9161	20.2409										+	Jarocin embryonic axis OK T0_Jarocin embryonic axis DAMAGED T1 -7	1,02142778207831	0,17894930875576	1,38350513235759	0,273952606635071	-0,611623128255207	-2,96492508745012	0,163388336389574	0,943870357866307	-0,162534077962238	-0,434325137552947	0,134100622558778	0,899331713244228	0,118410110473633	0,363911610194073	1,3415811564616	0,209699248120301	-0,73003323872884	-2,86838430762078	3,06015378975	0,0281904761904762	-0,878651936848957
30	D-(-)-Fructose;GC-EI-TOF;MS;5 TMS;1 MEOX;BP	44	21.28	20.8825	21.6228	21.758	21.3747	21.6063	21.2673	20.961	18.4289	21.5338	26.1184	25.6715	26.1131	24.9219	25.5283	+									+	Jarocin embryonic axis OK T0_Jarocin embryonic axis DAMAGED T1 -7	2,47211435868957	0,0279205298013245	0,588527674358191	0,576981132075472	-0,317897160847981	-1,31800856856599	0,682574382665799	0,749541501976285	-1,36059824625651	-1,50124276741177	0,912776575806732	0,364196463654224	2,8615779876709	1,95507757775801	1,01156351288323	0,313534246575342	-3,17947514851888	-2,15555955324622	3,33522375312145	0,0179354838709677	-4,25931040445963
	Unknown	45	18.5172	18.4826	18.6775	19.6989	18.8744	19.5802	19.6072	18.6046	19.2854	19.0209	19.3797	18.8018	19.2774	19.297	19.0457										+	Jarocin embryonic axis OK T0_Jarocin embryonic axis DAMAGED T1 -7	0,969265475053544	0,195007299270073	1,45092898992216	0,257142857142857	-0,825343449910481	-3,12353456499251	0,217205029374756	0,941016591251885	-0,218759536743164	-0,558239799513406	0,4426232429755	0,658201904761905	-0,317026138305664	-1,03077343348102	1,33013522754843	0,207112727272727	-0,508317311604817	-2,84229297813838	2,52350506664164	0,0395238095238095	-0,647562026977539
	Unknown	46	25.5004	25.2633	25.3568	25.1219	25.6655	24.928	25.0152	25.3172	25.2183	24.6469	24.2835	24.1316	24.4623	24.3433	24.2997	+									+	Jarocin embryonic axis OK T0_Jarocin embryonic axis DAMAGED T1 -7	3,42204349952006	0,0171228070175439	0,228678418234687	0,85584124734231	0,135014216105144	0,583885710363688	0,0815718248122854	0,980356389214537	-0,054931640625	-0,230849165537983	1,52147352595169	0,181795121951219	-0,884466807047527	-3,29417958017392	2,4317368455213	0,0828461538461538	1,01948102315267	6,07903255932852	3,54661664034404	0,00469565217391304	1,00505828857422
	Unknown	47	15.327	14.729	15.3448	21.7004	14.9329	21.5206	15.572	14.5953	13.8311	21.2893	21.3701	21.5205	21.274	21.5387	21.1873	+							+	Jarocin embryonic axis OK T0_Jarocin embryonic axis OK T1 -7	+	Jarocin embryonic axis OK T0_Jarocin embryonic axis DAMAGED T1 -7	2,83515683912863	0,0204485981308411	0,885992530568186	0,435705263157895	-4,2510035832723	-1,90146348838723	0,968209529076898	0,644808510638298	-4,71847788492839	-2,06700548877043	0,378645346882233	0,703661016949153	2,00868034362793	0,901764308276947	5,09462289358786	0,124	-6,25968392690023	-29,3328428091661	4,96124698732665	0	-6,19970162709554
	Unknown	48	15.5129	15.5575	15.91	16.4817	15.3841	15.8578	16.5396	15.4924	15.6306	15.7996	16.1008	19.3989	18.8504	19.7492	19.6431	+									+	Jarocin embryonic axis OK T0_Jarocin embryonic axis DAMAGED T1 -7	2,34096378327545	0,0318372093023256	0,293555432513974	0,811067082683307	-0,247711499532064	-0,724840349791797	0,0146993924173895	1	-0,0202900568644218	-0,0443918338846418	0,425599564461685	0,669511520737327	1,19191964467367	0,996702732583617	0,54932389921429	0,558608305274972	-1,43963114420573	-1,24141295958133	3,57321721601573	0,00490909090909091	-3,75411891937256
31	L-Glucose;GC-EI-TOF;MS;n TMS;RT	49	15.6788	17.7248	17.8231	17.1633	26.5312	26.3516	26.9118	16.7588	14.9822	18.0083	26.9172	27.1151	26.863	27.0866	26.9143										+	Jarocin embryonic axis OK T0_Jarocin embryonic axis DAMAGED T1 -7	0,885233002704293	0,222427622841965	0,92429053479698	0,418799097065463	-6,27312596638997	-1,97821486443163	0,32231766885303	0,890149684400361	-3,79774951934814	-0,785490936634116	0,0531007291663127	0,956942453854506	0,664836247762047	0,154212175360751	1,05731631866455	0,292354916067146	-6,93796221415202	-2,25009217822245	3,82931048188806	0,0108	-9,87905565897624
	Unknown	50	15.6478	16.1037	16.2671	17.7423	16.5392	16.8842	17.6011	16.261	16.457	17.6679	17.4995	16.5326	17.5573	17.2963	17.3269										+	Jarocin embryonic axis OK T0_Jarocin embryonic axis DAMAGED T1 -7	1,20308757618724	0,133276752767528	1,22345554628505	0,311275362318841	-1,04904397328695	-2,60427892896446	0,197255533118845	0,936129589632829	-0,282196680704754	-0,513040858733232	0,130079209677569	0,902048367593712	0,178099950154621	0,354051679510769	1,42971242951979	0,19401724137931	-1,22714392344157	-3,07316542800994	2,62181758051295	0,0365333333333333	-1,38727283477783
32	beta-D-(+)-Glucose;GC-EI-TOF;MS;5 TMS;1 MEOX;BP	51	26.2189	26.2584	26.2204	26.5117	26.3068	26.133	26.4445	26.2378	26.0028	26.3575	26.6984	26.7931	26.4954	26.6818	26.6641										+	Jarocin embryonic axis OK T0_Jarocin embryonic axis DAMAGED T1 -7	1,4540939831493	0,09402457002457	0,313694857533515	0,801244157937147	-0,0845692952473982	-0,767409717347358	0,203929074089796	0,936406135865595	-0,0887934366861991	-0,528250454678697	0,806063460700444	0,407180327868852	0,29919115702311	1,74298464137368	1,35019150949907	0,206911877394636	-0,383760452270508	-2,88808611680458	2,48125200388367	0,0458390804597701	-0,381188074747723
	Unknown	52	16.7232	14.6609	15.0248	14.1131	15.4531	15.3449	14.225	14.2448	12.9802	19.63	20.1347	19.2201	19.9874	20.406	20.0864	+									+	Jarocin embryonic axis OK T0_Jarocin embryonic axis DAMAGED T1 -7	5,82110609456654	0,03	0,259127482487201	0,829559822747415	0,49932607014974	0,650838303705905	0,897133389835708	0,686280373831776	-1,15366999308268	-1,92372991598764	3,12785316883615	0,0769411764705882	4,69128290812175	9,29620557648562	2,43450708792932	0,0820392156862745	-4,19195683797201	-6,08959731345691	2,71376980218682	0,0394838709677419	-4,69024976094564
33	Galactose_1	53	20.4492	19.5221	19.6431	21.2868	20.6172	19.9724	20.1086	20.2024	18.7719	21.4626	21.7887	22.0902	24.0185	23.8482	24.9343	+									+	Jarocin embryonic axis OK T0_Jarocin embryonic axis DAMAGED T1 -7	4,81556752743207	0,0117777777777778	0,721323625869445	0,501175738724728	-0,754031499226887	-1,57682996807053	0,711445825178492	0,743680672268908	-0,931192398071289	-1,55754572332709	1,28770680152921	0,245448028673835	1,15499560038249	2,74653646990989	2,29293860800619	0,0834285714285714	-1,90902709960938	-5,56882525951751	3,22797060877418	0,0230857142857143	-4,39554786682129
	Unknown	54	13.9523	14.625	14.7199	14.6657	14.8861	14.8373	14.5556	14.4839	14.698	16.4116	13.9605	15.2586	16.2009	16.4564	16.1454										+	Jarocin embryonic axis OK T0_Jarocin embryonic axis DAMAGED T1 -7	1,67013225231143	0,0704596273291925	0,657233503543361	0,545798850574713	-0,363974253336588	-1,45187511009893	1,11246973879114	0,558165137614679	-0,217166582743326	-2,36566656677272	0,22782465174358	0,81901701837985	0,413870811462402	0,581985638999199	0,44714070378615	0,645801350048216	-0,77784506479899	-1,0397875808771	2,67324573516591	0,036	-1,83518155415853
34	hexose perTMS NIST	55	21.7389	22.1006	21.7914	22.096	21.7295	22.0911	23.0256	21.5716	21.9018	22.7232	22.9051	23.661	25.7933	24.2637	24.5587	+									+	Jarocin embryonic axis OK T0_Jarocin embryonic axis DAMAGED T1 -7	3,51466630595073	0,0174117647058824	0,224652985339209	0,858242253521127	-0,0952599843343087	-0,57491549257083	0,159592770856756	0,942932441471572	0,194166819254558	0,425330838611531	1,64545999662309	0,167204819277108	1,12425168355306	3,60672025321772	1,77532502534366	0,150212765957447	-1,21951166788737	-3,95301918307093	2,46709257416778	0,0465454545454545	-2,99495697021484
35	METHYL 4,5,9,10-TETRAHYDRO-2-PYRENYL KETONE;EI-B;MS	56	16.3631	16.5781	16.2068	16.46	16.1588	16.8044	17.6429	16.3428	15.8112	16.6574	16.3429	16.3307	17.0138	17.0374	17.1082										+	Jarocin embryonic axis OK T0_Jarocin embryonic axis DAMAGED T1 -7	0,358650080771876	0,530356678700361	0,159951039518782	0,905326464906632	-0,0917739868164063	-0,426181411372914	0,0761283820098796	0,981778036025566	0,124500274658203	0,216471808280544	0,0491183751188059	0,959835941716136	-0,030783971150715	-0,143192357693898	0,149820700744163	0,891514180024661	-0,0609900156656913	-0,401999840537789	2,41706300075557	0,0444948453608247	-0,67047437032064
	Unknown	57	17.6896	17.4124	17.6173	17.7911	17.8296	17.8713	17.8369	17.2511	16.4516	17.6143	17.6309	17.5489	17.0415	17.0954	17.0555										+	Jarocin embryonic axis OK T0_Jarocin embryonic axis DAMAGED T1 -7	1,13299023907689	0,148074957410562	1,39373666715423	0,27000956937799	-0,257546106974285	-2,98872343178335	0,742495809791505	0,743563636363636	-0,650798161824543	-1,61821177369479	2,61658613096369	0,0814545454545455	-0,232611338297527	-6,81908122670172	0,103519334818948	0,923126303592121	-0,0249347686767578	-0,287628968664211	2,41596989449677	0,0440408163265306	0,508956273396809
	Unknown	58	24.5797	24.5252	24.9893	24.5354	24.489	24.7225	24.7267	23.8475	23.4099	24.6081	24.453	24.4716	19.0621	19.5591	20.3815	+									+	Jarocin embryonic axis OK T0_Jarocin embryonic axis DAMAGED T1 -7	6,57551195579876	0,044	0,286859839708744	0,811330261136713	0,115765889485676	0,710575718175183	0,678099507801266	0,754161100196464	-0,587622324625652	-1,49252260179934	0,341383496814039	0,732105431309904	-0,071388880411785	-0,825186658160166	0,534371240978565	0,565572984749455	0,187154769897461	1,21211965313283	3,58930495100749	0,006	5,03052266438802
	Unknown	59	13.4225	14.3786	15.4675	17.5655	17.8409	17.5209	18.2089	17.7711	19.0078	18.1876	18.1983	18.3335	18.2727	18.6413	18.3435	+									+	Jarocin embryonic axis OK T0_Jarocin embryonic axis DAMAGED T1 -7	4,72161135794801	0,0126	2,23703309541181	0,200186046511628	-3,21959622701009	-5,37347349537877	0,849276177415409	0,703391549295775	0,686782836914063	1,82840444383232	2,24598908929183	0,131475409836066	0,597341537475586	5,40439218433949	2,5243917171158	0,0728695652173913	-3,81693776448568	-6,4409009909206	2,57457855732942	0,0384	-3,99629656473796
	Unknown	60	15.5229	15.9432	16.1441	15.1355	14.8305	15.5982	12.7002	12.3217	13.2033	14.3153	14.8277	14.9563	13.9936	14.2803	14.349	+									+	Jarocin embryonic axis OK T0_Jarocin embryonic axis DAMAGED T1 -7	5,12550220598029	0,0138461538461538	1,11118314281722	0,3326646884273	0,681990941365559	2,36294911918088	2,70814634395259	0,284307692307692	-2,44635423024496	-7,21360463666737	0,756108150805429	0,443136645962733	-0,488322575887045	-1,64485777128677	1,92075658144062	0,132392857142857	1,1703135172526	4,36641253564876	2,83785089834423	0,0324705882352941	1,66247018178304
	Unknown	61	22.7412	22.9758	24.0803	24.1019	23.6214	22.7375	24.0705	23.3981	23.4559	25.1019	24.2646	24.0905	26.0571	26.2681	26.1894	+									+	Jarocin embryonic axis OK T0_Jarocin embryonic axis DAMAGED T1 -7	3,47999789975586	0,0171320754716981	0,142729465518043	0,916712397734424	-0,221148808797199	-0,384906086178807	0,124623232655559	0,968860952380952	0,154560089111328	0,340594881369941	0,920063830712006	0,358150197628459	0,998751958211262	1,96971483250949	1,10827046144856	0,272339331619537	-1,21990076700846	-2,35680106179605	2,65002013302635	0,0385915492957747	-2,90575091044108
	Unknown	62	17.6323	17.2485	17.7509	16.8746	16.3779	16.6452	16.205	15.9447	14.7884	16.2704	16.0821	15.1169	15.1432	14.0496	15.1625	+									+	Jarocin embryonic axis OK T0_Jarocin embryonic axis DAMAGED T1 -7	2,96215688056371	0,0196086956521739	1,92045806050242	0,176578313253012	0,911347071329754	4,3655343196342	1,00992235103922	0,613893129770992	-0,986563682556151	-2,15218983415274	0,985549386817485	0,3364	-0,809449513753254	-2,10231025806472	1,94346608147083	0,123962962962963	1,72079658508301	4,43359403344021	2,64394651357041	0,0380555555555556	2,75886249542236
36	glucose-6-phosphate major	63	13.8897	14.3443	13.9811	14.7958	14.264	15.2062	15.0198	14.8111	14.2533	14.4751	14.7929	15.3453	15.1493	14.8779	14.9906										+	Jarocin embryonic axis OK T0_Jarocin embryonic axis DAMAGED T1 -7	1,13728711841922	0,146621160409556	1,0495094947986	0,365161643835616	-0,683618227640789	-2,23387920789159	0,0589402330875594	0,988108291032149	-0,0605999628702811	-0,170231282530647	0,112575497799884	0,916638675340035	0,115780194600422	0,310541959631893	1,29365345638779	0,214361774744027	-0,799398422241211	-2,75986794987921	2,37164247470497	0,0445607476635514	-0,934216499328613
37	D-(+)-Maltose;GC-EI-TOF;MS;n TMS;RT	64	21.7498	21.3741	20.0686	21.9838	21.7902	21.3215	22.12	20.9438	20.6265	22.9571	22.6842	21.8665	24.7562	24.4478	25.7894	+									+	Jarocin embryonic axis OK T0_Jarocin embryonic axis DAMAGED T1 -7	3,69483873047218	0,0158222222222222	0,508678413951336	0,638026431718062	-0,634350458780922	-1,16164764747206	0,400590295078046	0,854735729386892	-0,468418121337891	-0,946327588015483	0,98653182558127	0,3370625	0,804079055786133	2,10431498592092	1,11675934354107	0,26889817232376	-1,43842951456705	-2,3747343595736	2,42151803686824	0,0449583333333333	-3,93365859985352
	Unknown	65	19.2503	19.4211	19.2212	19.81	19.1168	20.0429	19.4989	19.4245	19.4325	19.1763	20.0551	19.5927	18.7391	18.4093	18.5103	+									+	Jarocin embryonic axis OK T0_Jarocin embryonic axis DAMAGED T1 -7	2,10410042096044	0,0412641509433962	0,55860262359408	0,597031026252983	-0,359010696411133	-1,2595658772775	0,297390329256609	0,899133276010318	-0,204591115315754	-0,732984525337132	0,0439817467175159	0,963421841541756	-0,0485191345214844	-0,128860570934541	0,522080179409488	0,577218884120172	-0,310491561889648	-1,18799839850741	2,52183268201102	0,0403294117647059	0,744640350341797
38	Melibiose;GC-EI-TOF;MS;8 TMS;BP	66	21.1045	21.0926	20.9761	21.8699	21.6831	21.486	21.4371	21.1364	21.3365	22.0388	21.4119	21.4063	22.049	21.6219	21.8189	+									+	Jarocin embryonic axis OK T0_Jarocin embryonic axis DAMAGED T1 -7	2,00321019965418	0,0485333333333333	2,2050558476264	0,192255319148936	-0,621950149536133	-5,26422802159995	1,24663518539784	0,507767441860465	-0,376333872477211	-2,65523120868662	0,091084035594053	0,935919493962047	-0,0606892903645821	-0,255684754645187	1,23266665840462	0,230990536277603	-0,561260859171551	-2,62447754415288	2,39456988865368	0,0436831683168317	-0,772216161092125
	Unknown	67	20.4905	19.2268	19.202	19.8679	19.5892	19.6002	19.9579	19.6091	19.0288	20.9773	21.1003	20.2535	23.0377	22.7754	24.2355	+									+	Jarocin embryonic axis OK T0_Jarocin embryonic axis DAMAGED T1 -7	4,4264680700494	0,0136666666666667	0,0358064636273799	0,983754010695187	-0,046017964680992	-0,105765971180179	0,208260495084084	0,939718934911243	-0,153834660847984	-0,538073200076032	1,75789496584425	0,149085714285714	1,09128061930338	3,90534004042789	1,0673867648349	0,29081662591687	-1,13729858398438	-2,27105831471292	2,40949938467788	0,0435959595959596	-3,7097905476888
39	b-Lactose_1_major	68	19.9444	20.0796	19.3334	19.8353	19.887	23.6908	23.1199	22.8552	21.7868	19.7464	21.8452	19.5501	23.2244	23.0898	24.47										+	Jarocin embryonic axis OK T0_Jarocin embryonic axis DAMAGED T1 -7	1,69227327243228	0,0688690095846645	0,448374995089389	0,68494328358209	-1,35189882914225	-1,04224861783034	0,468227496900879	0,830117353308364	1,44960085550944	1,08172826233995	0,197694647591529	0,840057403783431	-0,757109324137371	-0,514044504321319	0,316313270222011	0,773791798107256	-0,594789505004883	-0,772909109731022	2,81171168314891	0,0383272727272727	-3,80893770853679
	Unknown	69	22.4437	22.4071	22.2356	22.2057	21.9109	22.7065	22.3487	17.2431	17.1874	22.0032	21.7384	18.8699	21.2322	21.1455	21.3696										+	Jarocin embryonic axis OK T0_Jarocin embryonic axis DAMAGED T1 -7	0,934277023267931	0,207586987270156	0,134230486053148	0,92102736318408	0,0877513885498047	0,364229202924596	0,904617505412857	0,681350157728707	-3,3480052947998	-1,93871516999644	0,611781310341999	0,519713580246914	-1,40388997395833	-1,36334432130435	0,67364179904082	0,475553162853297	1,49164136250814	1,48383714344804	3,58158810756943	0,00568421052631579	1,1130428314209
	Unknown	70	18.9781	19.3442	19.1903	17.8462	18.0564	18.0851	17.5673	17.5079	18.631	19.2678	19.2364	18.7787	18.4494	18.2485	18.4794	+									+	Jarocin embryonic axis OK T0_Jarocin embryonic axis DAMAGED T1 -7	2,77658650748685	0,0213451327433628	3,07927825589824	0,1915	1,17498016357422	9,02989176260456	0,0895885726942043	0,976466389054134	-0,093813578287758	-0,25180386125971	2,48211171249384	0,0995102040816326	1,09841283162435	6,27357466864628	0,149889265816246	0,891985194324491	0,0765673319498674	0,402164437385369	2,42591904761055	0,0459148936170213	0,778445561726887
	Unknown	71	20.4862	20.5032	20.5129	21.643	21.7058	21.5075	22.0904	21.7305	20.9963	20.2719	20.5212	20.5328	22.2574	21.6345	22.4739	+					+	Jarocin embryonic axis OK T1 -7_Jarocin embryonic axis OK T1 -3			+	Jarocin embryonic axis OK T0_Jarocin embryonic axis DAMAGED T1 -7	3,58963357241712	0,016734693877551	4,33958267852032	0,248	-1,11800765991211	-18,9420439236308	0,0131780233813557	1	-0,0130430857340471	-0,0398635609707774	3,47080763827135	0,024	-1,17683855692545	-11,3958497172853	0,276533305802284	0,804462564862861	0,058830897013344	0,688458654735133	2,52417235401091	0,04	-1,62113189697266
	Unknown	72	18.205	18.3667	18.6527	18.5759	18.5173	18.9086	18.8555	18.7419	19.6167	19.3976	19.3136	19.0337	19.2792	19.2985	19.1103										+	Jarocin embryonic axis OK T0_Jarocin embryonic axis DAMAGED T1 -7	1,90567519919372	0,0547044534412955	0,655845652787186	0,546194842406877	-0,259131749471027	-1,44917210056792	0,602374477051927	0,778803361344538	0,404120763142906	1,3450106077591	1,61948292981442	0,16896	0,581027984619141	3,53983851285695	2,09898676970269	0,110265060240964	-0,840159734090168	-4,91430282410823	2,33166273599659	0,0495636363636364	-0,821230570475262
	Unknown	73	14.7057	14.341	14.1358	14.946	14.5865	14.6091	14.8969	14.5573	14.8977	15.7651	15.7072	15.0598	15.6661	15.7417	15.3664	+									+	Jarocin embryonic axis OK T0_Jarocin embryonic axis DAMAGED T1 -7	3,05996356167385	0,0193086419753086	0,719636679710636	0,499561051004637	-0,319700558980305	-1,57353565918325	0,162397865894723	0,942444145356662	0,0701255798339844	0,431981601144381	1,45569720518002	0,199982062780269	0,796881675720215	3,13491391951723	1,78360967626254	0,147314285714286	-1,11658223470052	-3,97581670101589	2,38955059061593	0,0432549019607843	-1,19725290934245
	Unknown	74	18.7227	18.8382	18.6891	18.3007	17.8111	19.6051	18.8724	18.7849	18.1277	17.9165	18.0375	17.6232	17.6253	17.4921	17.672										+	Jarocin embryonic axis OK T0_Jarocin embryonic axis DAMAGED T1 -7	1,34845737961771	0,107930585683297	0,120651088391266	0,928260340632603	0,177702585856121	0,330738765877359	0,0128293968730211	1	0,0226999918619804	0,0388238054479547	0,578447764764566	0,541044289044289	-0,713226318359375	-1,29833799095478	2,61204440498456	0,0696410256410256	0,890928904215496	6,80001183812914	4,09320819840706	0	1,15353965759277
40	galactinol	75	24.0538	24.1305	23.8328	22.927	23.4346	24.6878	23.6714	22.9755	23.4248	24.212	23.4454	22.6349	23.2051	22.8447	22.9651										+	Jarocin embryonic axis OK T0_Jarocin embryonic axis DAMAGED T1 -7	0,472098325742526	0,430322899505766	0,239431600457292	0,845219266714594	0,322602589925129	0,607707059227218	0,227068867766252	0,942533950617284	-0,325868606567383	-0,580302533451604	0,134036614964655	0,898919247115968	-0,252323786417644	-0,363755055329844	0,548130389034259	0,559493840985442	0,574926376342773	1,23907667101745	2,71097417257501	0,0388571428571429	1,00075848897298
	Unknown	76	22.5245	22.5658	22.3214	21.6462	21.9825	23.2299	22.2919	21.6377	21.8286	22.6762	21.9751	21.5772	21.7598	21.5087	21.5419										+	Jarocin embryonic axis OK T0_Jarocin embryonic axis DAMAGED T1 -7	0,542196002658176	0,39111598173516	0,139906427811597	0,917324968632371	0,184341430664063	0,378061379705473	0,284814048856056	0,901150041911148	-0,366805394490562	-0,706205542635572	0,133646793672561	0,89897572815534	-0,210066477457683	-0,362801333982579	0,525710042731462	0,572964477933262	0,394407908121746	1,19512631319863	2,86720343301782	0,03312	0,867113749186199
	Unknown	77	16.5001	16.8374	15.9069	17.7269	16.8132	17.347	16.9761	17.08	16.9894	17.6992	18.4278	18.3257	18.3715	18.6386	18.0593	+									+	Jarocin embryonic axis OK T0_Jarocin embryonic axis DAMAGED T1 -7	3,43126502655585	0,0172857142857143	1,09075219801974	0,338876790830946	-0,880919138590496	-2,31993591545965	0,452584484359192	0,838597339782346	-0,280509312947594	-1,05063596251863	1,15099427894763	0,285440922190202	0,855207443237305	2,44753293987802	2,09268048885591	0,108952380952381	-1,7361265818278	-4,89408119874747	2,43193833487011	0,0469130434782609	-1,94166628519694
	Unknown	78	18.6938	18.7798	18.2385	18.1369	18.6216	19.3115	19.4171	19.1106	18.9164	20.747	19.9768	20.1649	20.6949	20.281	20.7641	+									+	Jarocin embryonic axis OK T0_Jarocin embryonic axis DAMAGED T1 -7	3,80998169918291	0,0159024390243902	0,113973190861592	0,933916817359855	-0,119316101074219	-0,31405309532442	0,546403670123569	0,788939438700148	0,458015441894531	1,23569607819713	1,75481588354318	0,14890780141844	1,60621579488118	3,89695713722776	2,41832551897708	0,0833207547169811	-1,7255318959554	-6,02810326068897	3,05552527239569	0,0275348837209302	-2,00931294759114
	Unknown	79	13.7652	13.0986	13.9828	14.0418	15.6827	15.0733	16.8506	13.5726	13.9104	13.2711	16.3239	13.5126	16.4011	16.7591	16.4154										+	Jarocin embryonic axis OK T0_Jarocin embryonic axis DAMAGED T1 -7	0,9329924034109	0,207672778561354	1,13069418882985	0,32967701863354	-1,31703917185465	-2,40427301853046	0,0461981203621553	0,991448732083793	-0,154756546020508	-0,135061049065939	0,198816464429525	0,837990855649902	-0,56340726216634	-0,516606694151122	0,30178238111497	0,785634674922601	-0,753631909688314	-0,742289374924762	3,25252890380757	0,0201176470588235	-2,90966987609863
	Unknown	80	18.215	17.7276	18.6613	20.7551	20.7227	20.5458	22.1097	21.4928	22.4288	21.6767	21.6845	21.5213	21.7752	22.1031	21.7169	+					+	Jarocin embryonic axis OK T1 -7_Jarocin embryonic axis OK T1 -3	+	Jarocin embryonic axis OK T0_Jarocin embryonic axis OK T1 -7	+	Jarocin embryonic axis OK T0_Jarocin embryonic axis DAMAGED T1 -7	6,65810227197029	0,084	3,05821456909967	0,1628	-2,47326978047689	-8,91661355295859	2,04128020794905	0,337619047619048	1,33588790893555	4,73161230804111	3,46303134539661	0,0216	0,952931086222328	11,3436469841674	3,62326105011856	0,0549090909090909	-3,42620086669922	-12,4667233638071	3,61558714740176	0,00675	-3,66379102071127
	Unknown	81	16.9029	16.5338	17.3841	19.2435	19.0868	18.9089	20.4283	20.0066	20.68	19.9882	19.8405	19.9636	20.1891	20.5401	19.9363	+							+	Jarocin embryonic axis OK T0_Jarocin embryonic axis OK T1 -7	+	Jarocin embryonic axis OK T0_Jarocin embryonic axis DAMAGED T1 -7	6,57310110757547	0,0293333333333333	2,89669492266067	0,149714285714286	-2,13948313395182	-8,09029357852839	2,38434161406346	0,231230769230769	1,29189173380534	5,90064258024242	2,86990280403287	0,064258064516129	0,851039886474609	7,96016725263747	3,55060656758202	0,0503333333333333	-2,99052302042643	-11,944923148329	3,38990601325871	0,016	-3,28156534830729
	Unknown	82	13.0912	13.067	12.9457	14.7018	14.412	14.8444	13.4185	14.4068	13.3603	14.2803	14.2014	14.5087	14.0302	13.8427	13.6064	+							+	Jarocin embryonic axis OK T0_Jarocin embryonic axis OK T1 -7	+	Jarocin embryonic axis OK T0_Jarocin embryonic axis DAMAGED T1 -7	3,13702321410538	0,0193972602739726	3,55714820171654	0,306666666666667	-1,61811383565267	-11,9910357129281	1,19804137142651	0,537296703296703	-0,924221356709799	-2,54887599701176	0,961782930931819	0,34673275862069	-0,322623570760092	-2,05395754590055	3,64591819997043	0,0568888888888889	-1,29549026489258	-12,6338615314936	2,42728454000058	0,0464086021505376	-0,791778882344564
	Unknown	83	13.3133	13.4862	13.2666	14.5472	14.3008	14.0419	15.4303	14.7597	15.8891	14.8849	15.0994	15.0063	15.3015	15.7425	14.8897	+							+	Jarocin embryonic axis OK T0_Jarocin embryonic axis OK T1 -7	+	Jarocin embryonic axis OK T0_Jarocin embryonic axis DAMAGED T1 -7	3,84622612650303	0,0164102564102564	2,37543176868952	0,168470588235294	-0,94129721323649	-5,86759851041819	1,38218382854926	0,466515151515151	1,06306139628093	2,96185865506927	1,93788662270153	0,138846153846154	0,700200080871582	4,41701987648856	4,25210540732811	0,072	-1,64149729410807	-18,0029624571863	2,8079318693182	0,0376428571428571	-1,95589224497477
	Unknown	84	17.9032	17.1442	18.2765	20.0606	19.8653	19.7504	21.2248	20.6025	21.8962	20.9097	20.7892	20.7009	20.8949	21.342	20.6761	+							+	Jarocin embryonic axis OK T0_Jarocin embryonic axis OK T1 -7	+	Jarocin embryonic axis OK T0_Jarocin embryonic axis DAMAGED T1 -7	5,02315284204328	0,0134285714285714	2,44608068174859	0,188923076923077	-2,11745961507162	-6,13390193560261	1,60763850868272	0,415126436781609	1,34906196594238	3,5095956910523	2,94632161675447	0,0667142857142857	0,907875696818031	8,33642316614571	3,06178285818115	0,04768	-3,02533531188965	-8,93571084774882	2,93316939436292	0,0273333333333333	-3,1963914235433
	Unknown	85	16.3117	16.6009	16.6862	17.567	15.6168	15.666	16.324	16.1035	14.577	15.2507	17.1598	15.9121	14.5097	13.9598	14.1045										+	Jarocin embryonic axis OK T0_Jarocin embryonic axis DAMAGED T1 -7	1,48094516301649	0,0911291139240506	0,14190620354471	0,916535512256442	0,249636014302574	0,38291238061868	0,295049617847088	0,90025	-0,615110079447428	-0,728015762685555	0,0723125426380192	0,950845894263217	-0,175731341044106	-0,2063189070914	0,302990776799208	0,785020946470132	0,42536735534668	0,744845285492142	3,51820570374043	0,0045	2,34160264333089
	Unknown	86	15.3333	15.3559	15.6198	15.8917	15.7821	13.259	16.2839	13.8301	15.192	16.4644	15.6026	15.5591	16.6948	17.1797	16.9851										+	Jarocin embryonic axis OK T0_Jarocin embryonic axis DAMAGED T1 -7	0,901732826824946	0,215531628532974	0,204893257171763	0,869382513661202	0,458724657694498	0,530440306586354	0,0378490049669953	0,993242276422764	0,124398231506348	0,111569594915065	0,421081821575414	0,670897810218978	0,897777239481607	0,98763250621185	0,641825184976269	0,490544061302682	-0,439052581787109	-1,42186697676835	3,07661290287839	0,0265	-1,51689116160075
	Unknown	87	6.20843	6.34238	6.40114	8.81029	8.65769	5.67554	6.32121	-6.30485	10.0197	8.60169	0	9.59897	9.4662	10.2577	9.62992										+	Jarocin embryonic axis OK T0_Jarocin embryonic axis DAMAGED T1 -7	0,258880101070905	0,635710292249047	0,613698070158039	0,567588390501319	-1,39719104766846	-1,36707923875784	0,361098103856278	0,885456692913386	-4,36916478474935	-0,865856251835961	0,197121746580478	0,84	-1,64762274424235	-0,512734993357085	0,0275857978359559	0,980265551489807	0,250431696573894	0,0821732335521944	3,8194790742391	0,00981818181818182	-3,46730391184489
	Unknown	88	12.8442	12.282	13.0128	11.9756	12.5165	12.1074	10.5358	10.7349	12.6145	11.5514	11.8254	11.0944	10.7078	11.0543	11.2667										+	Jarocin embryonic axis OK T0_Jarocin embryonic axis DAMAGED T1 -7	1,513928165548	0,0874	0,870090382512854	0,437616161616162	0,513165791829426	1,86976207193616	0,593019707887122	0,782809917355372	-0,904756863911947	-1,32677052511559	1,24162579606843	0,255505016722408	-0,709441820780437	-2,64418519320705	1,78583363634433	0,148374100719424	1,22260761260986	3,98195148670876	2,464797789456	0,0460224719101124	1,70344320933024
	Unknown	89	14.5815	14.6423	14.8931	13.6885	13.9093	12.999	13.5712	13.6939	15.2301	12.2422	13.485	13.8779	13.4703	13.5532	13.4572										+	Jarocin embryonic axis OK T0_Jarocin embryonic axis DAMAGED T1 -7	1,14342334050129	0,145827586206897	1,80757819821346	0,209632653061224	1,17334524790446	4,04226975816125	0,454596273473979	0,835364848484848	0,632774988810223	1,05464125463412	0,229657205073453	0,819012987012987	-0,330577850341797	-0,586062408033169	1,39652873234208	0,195771428571429	1,50392309824626	2,99523422274948	3,5753281403716	0,00514285714285714	1,2120574315389
	Unknown	90	18.8776	18.455	18.9665	18.0021	18.1918	17.8477	16.8077	16.5265	18.0621	16.6774	16.6234	16.9415	15.3846	16.5085	15.976	+							+	Jarocin embryonic axis OK T0_Jarocin embryonic axis OK T1 -7	+	Jarocin embryonic axis OK T0_Jarocin embryonic axis DAMAGED T1 -7	3,62992350864046	0,0165833333333333	1,80440335603026	0,211636363636364	0,752448399861652	4,03342470548444	0,848996850467555	0,701943820224719	-0,88179143269857	-1,82785042535272	3,08398788888871	0,077	-1,26644452412923	-9,05540045631623	3,38943415312455	0,0464444444444444	2,01889292399089	10,860690609543	2,83341346235009	0,036	2,8099578221639
	Unknown	91	18.7419	18.1666	18.4569	17.7243	17.5946	17.352	16.3756	16.5829	17.7	15.9901	15.8407	15.9877	15.6731	16.0675	15.9247	+					+	Jarocin embryonic axis OK T1 -7_Jarocin embryonic axis OK T1 -3	+	Jarocin embryonic axis OK T0_Jarocin embryonic axis OK T1 -7	+	Jarocin embryonic axis OK T0_Jarocin embryonic axis DAMAGED T1 -7	4,58848546735343	0,0121818181818182	1,97220149071658	0,195768115942029	0,898172378540039	4,51966943687008	0,721127178013661	0,742425806451613	-0,6707763671875	-1,5764463197893	3,75944041635505	0,036	-1,61745103200277	-13,5042333202592	3,88305789009586	0,0832	2,51562341054281	14,517734723008	3,65417433635033	0,00830769230769231	2,56667200724284
	Unknown	92	19.4046	18.8485	19.0562	18.209	17.8467	17.9686	17.2577	16.9084	18.4928	17.1815	16.7944	16.5644	16.0511	16.495	15.9593	+							+	Jarocin embryonic axis OK T0_Jarocin embryonic axis OK T1 -7	+	Jarocin embryonic axis OK T0_Jarocin embryonic axis DAMAGED T1 -7	3,95055751539093	0,0166857142857143	2,31389347170432	0,173473684210526	1,09499295552571	5,64351178295408	0,389856192671737	0,858725773195876	-0,455142974853516	-0,924575161110938	2,28808938903054	0,127142857142857	-1,16132609049479	-5,55165683413955	3,13025337935098	0,0518260869565217	2,25631904602051	9,30955135198068	3,65036776981397	0,00771428571428571	2,93458779652913
	Unknown	93	18.8023	18.2216	18.5767	17.6879	17.2863	17.1852	16.5603	16.1176	17.635	15.6272	15.2669	15.7425	14.9581	16.024	15.5437	+							+	Jarocin embryonic axis OK T0_Jarocin embryonic axis OK T1 -7	+	Jarocin embryonic axis OK T0_Jarocin embryonic axis DAMAGED T1 -7	4,232941902804	0,015448275862069	2,13284579267038	0,189333333333333	1,14707628885905	5,02397514156063	0,575847851282493	0,778859842519685	-0,615516026814777	-1,2932620787636	3,03030907172178	0,0733333333333333	-1,84094683329264	-8,76855447165442	3,75732944804934	0,064	2,98802312215169	13,4875341999005	2,99909155221881	0,0263111111111111	3,02496178944906
41	1-Kestose;GC-EI-TOF;MS;n TMS;RT	94	16.7607	16.3586	16.5617	16.4178	15.9563	14.8632	16.5127	16.2418	17.3974	18.1649	17.2202	15.3683	18.1281	18.4513	18.66										+	Jarocin embryonic axis OK T0_Jarocin embryonic axis DAMAGED T1 -7	1,61104810703983	0,07528530259366	0,791067198179209	0,471398230088496	0,814496358235676	1,71346500615587	0,774238331255365	0,721311004784689	0,97149658203125	1,68040431216352	0,550816932697773	0,563298324022346	1,17200088500977	1,24433513189561	0,161973078109108	0,882062735257214	-0,35750452677409	-0,430975748925734	3,1781041672997	0,0224444444444444	-1,85282452901205
42	Maltotriose;GC-EI-TOF;MS;11 TMS;BP	95	16.1782	16.2307	16.5917	16.1198	15.6127	16.1433	16.3363	15.9003	16.4074	18.3324	17.3656	16.0943	18.3864	18.3547	18.9589	+									+	Jarocin embryonic axis OK T0_Jarocin embryonic axis DAMAGED T1 -7	2,92463603491541	0,02	0,800495110972344	0,466573476702509	0,374913851420086	1,73201669043003	0,472879210033312	0,82809079445145	0,256081263224285	1,09095223343467	0,908318111073426	0,365692007797271	1,30547364552816	1,94613309717906	0,634622612183673	0,49661188369153	-0,930559794108071	-1,40783965830667	3,16156703534867	0,0251891891891892	-2,23313903808594
	Unknown	96	16.4603	16.2145	17.2584	14.3577	17.2192	17.0273	14.418	16.146	19.0159	14.9423	16.2288	16.8695	14.1668	14.1739	14.2668										+	Jarocin embryonic axis OK T0_Jarocin embryonic axis DAMAGED T1 -7	0,603883620233628	0,353698039215686	0,171753015004106	0,893834311806915	0,443019231160484	0,454018388745519	0,0698588944698003	0,985779827089337	0,325231870015465	0,199757228985227	0,0600996700794609	0,952847420417124	-0,187870343526203	-0,173392578087324	0,41382178725615	0,687122580645161	0,630889574686687	0,973029951248196	2,81723194828464	0,039037037037037	2,44192886352539
	Unknown	97	12.4157	12.7282	13.1102	12.631	12.951	12.1144	12.3027	12.3542	12.9343	12.2115	11.3789	11.466	11.0945	11.5759	11.2545	+									+	Jarocin embryonic axis OK T0_Jarocin embryonic axis DAMAGED T1 -7	2,56444479575739	0,0250071942446043	0,230799974046868	0,851628368794326	0,185877799987793	0,588601618286997	0,037586523736631	0,992820790471034	-0,0351155598958321	-0,110825058410142	1,15134335123197	0,285988439306358	-0,880039532979328	-2,44827923155082	1,48768956525382	0,183144186046512	1,06591733296712	3,21183803589662	2,37709015897819	0,0454095238095238	1,44307168324788
	Unknown	98	12.5968	12.3344	12.8326	12.45	12.7328	11.7158	11.6459	11.9298	12.4232	10.4952	10.6228	11.1538	10.6977	10.8496	10.4908	+									+	Jarocin embryonic axis OK T0_Jarocin embryonic axis DAMAGED T1 -7	3,8716809274123	0,0166486486486487	0,358057721728465	0,766072413793103	0,28838030497233	0,859607585521763	0,325411845295583	0,891352727272727	-0,299903869628906	-0,791959101144516	1,876257485938	0,150513274336283	-1,54227606455485	-4,23688113913496	2,74763819075915	0,0766060606060606	1,83065636952718	7,389874144462	3,37217335261895	0,0154285714285714	1,90856742858887
	Unknown	99	14.7918	14.4579	14.4422	13.8696	13.8679	14.2064	14.0544	13.0162	16.6088	14.0953	13.2345	14.0068	13.8066	13.7509	13.9171										+	Jarocin embryonic axis OK T0_Jarocin embryonic axis DAMAGED T1 -7	0,179231299255865	0,727773410404624	1,65723208480243	0,240754098360656	0,582640647888184	3,63728304644479	0,208643305983204	0,939946666666667	0,578472455342611	0,538939518069024	0,274851439957794	0,779962373371925	-0,202459653218586	-0,684842606591066	1,24456814782541	0,229587096774194	0,78510030110677	2,65067092700175	2,40015368617484	0,04316	0,739089330037434
	Unknown	100	16.1789	14.8652	15.7423	15.9012	26.4521	26.0285	26.0053	25.8858	21.0671	25.8353	17.6992	21.8902	21.4378	21.2772	21.0984										+	Jarocin embryonic axis OK T0_Jarocin embryonic axis DAMAGED T1 -7	1,04306006439703	0,171507020280811	0,97186025913618	0,393878934624697	-7,19848696390788	-2,07442637206871	0,149021739930484	0,950103879026956	1,52545706431071	0,400080908303722	0,0836237175114277	0,941705179282868	-0,985719362894695	-0,236237033239697	1,22595843514532	0,232520123839009	-6,21276760101318	-2,60976108813089	3,85033824362057	0,0135	-5,67567221323649
	Unknown	101	15.0035	14.1378	14.4773	14.8598	14.1368	13.9377	14.8258	15.508	14.7721	14.801	15.5134	15.4878	16.4433	16.348	16.1558	+									+	Jarocin embryonic axis OK T0_Jarocin embryonic axis DAMAGED T1 -7	3,07398892027712	0,0192	0,23841030216532	0,845494978479197	0,228076616923016	0,605453194909057	0,92172471124248	0,672416938110749	0,723835627237957	1,97305401066151	1,23158830856119	0,259814569536424	0,955981254577637	2,62210957837611	0,994381374661899	0,314157894736842	-0,727904637654621	-2,12034991399821	2,58474856708908	0,0363589743589744	-1,7761869430542
	Unknown	102	15.2321	13.8654	14.7371	16.016	14.6867	14.8187	15.8969	15.6108	15.1579	15.9342	16.3462	16.0942	17.5126	17.1269	17.6256	+									+	Jarocin embryonic axis OK T0_Jarocin embryonic axis DAMAGED T1 -7	3,32950929288948	0,0185573770491803	0,41061427536224	0,71877497665733	-0,562259674072266	-0,966567685327345	0,331154199768276	0,896790352504638	0,381383895874023	0,803935932303194	1,01567905697587	0,324239631336406	0,95108127593994	2,16401607436711	1,65368498061735	0,154776470588235	-1,51334095001221	-3,62805720151331	2,55881661103585	0,0379259259259259	-2,81015332539876
	Unknown	103	15.144	14.1674	14.7428	15.3886	14.534	13.8198	15.6941	15.2018	15.6686	16.0184	15.5853	15.971	16.8673	16.7491	17.2017	+									+	Jarocin embryonic axis OK T0_Jarocin embryonic axis DAMAGED T1 -7	3,28587000634442	0,018625	0,0678330873319642	0,957111235326998	0,103913625081381	0,194319783299246	0,913308281451774	0,676871794871795	0,940694173177084	1,95614482012214	1,26517445734477	0,251501730103806	1,27741082509359	2,69628052624773	1,69151272739789	0,150172839506173	-1,17349720001221	-3,7272026162876	2,6998346673524	0,0376615384615385	-2,25465552012126
	Unknown	104	15.1433	14.2815	14.3015	15.8705	14.8765	15.1338	15.6494	14.8997	15.4128	15.5066	16.086	15.1182	16.942	16.7175	16.9482	+									+	Jarocin embryonic axis OK T0_Jarocin embryonic axis DAMAGED T1 -7	3,04319119902681	0,0188705882352941	0,807143954203777	0,465352727272727	-0,71818987528483	-1,74511384845899	0,0243563649416669	1	0,027012825012207	0,0727988856846484	0,270481171021963	0,78289575844716	0,276673952738443	0,675427730618861	1,17052379578074	0,252574712643678	-0,994863828023274	-2,48941347168884	2,83715126245846	0,0318461538461538	-2,29378827412923
	Unknown	105	16.6106	16.5592	17.4274	14.543	17.4202	16.9149	13.5767	16.0778	16.2559	13.9736	15.6096	15.9687	13.2509	13.6801	14.5188										+	Jarocin embryonic axis OK T0_Jarocin embryonic axis DAMAGED T1 -7	1,21189768015283	0,132007462686567	0,243128577879367	0,839573179524153	0,57301139831543	0,615851061406802	0,328537531219811	0,892296975252062	-0,989195187886557	-0,798482675826112	0,441142282376313	0,659733587059943	-1,10871664683024	-1,02781594492464	1,17090497560726	0,253302593659942	1,68172804514567	2,49023351629113	2,54768859268948	0,0374634146341463	3,04910755157471
	Unknown	106	16.8274	16.4276	17.0237	14.5682	17.5007	16.9113	15.061	16.2563	18.3775	14.6237	15.8154	16.696	14.4415	14.2793	14.8377										+	Jarocin embryonic axis OK T0_Jarocin embryonic axis DAMAGED T1 -7	0,725579451019741	0,290662177328844	0,180434417096988	0,887530343007916	0,432827631632488	0,474277437155758	0,0626944294762595	0,985290981281906	0,238196690877277	0,180444687521218	0,222626676095993	0,821292847503374	-0,615029335021973	-0,570388897552455	0,771502125949565	0,419931034482759	1,04785696665446	1,67503514772849	3,12481480945314	0,0238974358974359	2,2400286992391
	Unknown	107	10.499	10.5497	10.6265	11.1809	9.60431	9.9161	9.97258	9.74175	10.4767	9.22888	0	7.57638	9.07089	8.25092	8.97964										+	Jarocin embryonic axis OK T0_Jarocin embryonic axis DAMAGED T1 -7	0,95184224773023	0,201454022988506	0,268653429977977	0,822951310861423	0,324627240498861	0,671482103975073	0,117049976931943	0,970430538172716	-0,170086542765299	-0,321759176962787	0,73692869578454	0,451765413533835	-4,63199949264526	-1,60732372465683	0,806781603356283	0,409691542288557	4,95662673314412	1,74439976905211	2,62023206064839	0,0373157894736842	1,79122797648112
	Unknown	108	15.8743	15.5125	16.6286	14.4998	16.1712	16.1119	14.2162	16.2165	16.8999	13.6733	15.5923	15.5073	13.6591	13.8147	13.7143										+	Jarocin embryonic axis OK T0_Jarocin embryonic axis DAMAGED T1 -7	1,10926824749886	0,15438	0,255669040923493	0,829784299339692	0,410855929056803	0,643309506529254	0,0655461390478756	0,985493150684931	0,183218002319336	0,188159447398802	0,331957734484253	0,739804570527975	-0,669992764790853	-0,805609097344579	0,696621900161196	0,463371349095967	1,08084869384766	1,5286271134111	2,62549740748036	0,037027027027027	2,27579212188721
	Unknown	109	18.6914	18.0843	18.07	16.1127	18.7849	18.544	16.197	17.2742	19.7561	15.6694	16.906	18.1206	15.4721	15.7806	15.9153										+	Jarocin embryonic axis OK T0_Jarocin embryonic axis DAMAGED T1 -7	0,816666380854256	0,249982651796778	0,206163992268207	0,870367626886145	0,468071619669598	0,533323511555788	0,0174952377448846	1	-0,0714276631673165	-0,0526752928097665	0,341535594650237	0,732415667466027	-0,915173848470051	-0,825501838657317	0,87409064746001	0,374871794871795	1,38324546813965	1,8777279837746	3,33615884637369	0,0185333333333333	2,55922603607178
	Unknown	110	12.1167	11.8827	12.3647	13.1082	12.9536	12.938	13.3822	13.3621	12.9083	13.0415	13.3757	12.9354	13.6834	13.5652	13.537	+									+	Jarocin embryonic axis OK T0_Jarocin embryonic axis DAMAGED T1 -7	4,2615583066865	0,0155714285714286	2,37916931995237	0,169818181818182	-0,878557205200195	-5,88144129226571	0,593139504059026	0,78394701986755	0,217605272928873	1,3270041627179	0,339065362760473	0,7344796812749	0,117622057596842	0,820380134124244	2,18036733147332	0,0937435897435897	-0,996179262797037	-5,18109399793533	3,26378524518941	0,0207272727272727	-1,47383880615234
[truncated: 8 more columns]

## Sheet: panel XIII
		16	17	18	22	23	24	28	29	30	34	35	36	40	41	42	ANOVA Significant	Student's T-test Significant Jarocin embryonic axis OK T0_Jarocin embryonic axis OK T1 -3	Student's T-test significant	Student's T-test Significant Jarocin embryonic axis DAMAGED T1 -3_Jarocin embryonic axis OK T1 -3	Student's T-test significant_	Student's T-test Significant Jarocin embryonic axis OK T1 -7_Jarocin embryonic axis OK T1 -3	Student's T-test significant__	Student's T-test Significant Jarocin embryonic axis OK T0_Jarocin embryonic axis OK T1 -7	Student's T-test significant___	Student's T-test Significant Jarocin embryonic axis OK T0_Jarocin embryonic axis DAMAGED T1 -7	Student's T-test significant____	Student's T-test Significant Jarocin embryonic axis OK T0_Jarocin embryonic axis DAMAGED T1 -3	Student's T-test significant_____	#NAME?	ANOVA q-value	-Log Student's T-test p-value Jarocin embryonic axis OK T0_Jarocin embryonic axis OK T1 -3	Student's T-test q-value Jarocin embryonic axis OK T0_Jarocin embryonic axis OK T1 -3	Student's T-test Difference Jarocin embryonic axis OK T0_Jarocin embryonic axis OK T1 -3	Student's T-test Test statistic Jarocin embryonic axis OK T0_Jarocin embryonic axis OK T1 -3	-Log Student's T-test p-value Jarocin embryonic axis DAMAGED T1 -3_Jarocin embryonic axis OK T1 -3	Student's T-test q-value Jarocin embryonic axis DAMAGED T1 -3_Jarocin embryonic axis OK T1 -3	Student's T-test Difference Jarocin embryonic axis DAMAGED T1 -3_Jarocin embryonic axis OK T1 -3	Student's T-test Test statistic Jarocin embryonic axis DAMAGED T1 -3_Jarocin embryonic axis OK T1 -3	-Log Student's T-test p-value Jarocin embryonic axis OK T1 -7_Jarocin embryonic axis OK T1 -3	Student's T-test q-value Jarocin embryonic axis OK T1 -7_Jarocin embryonic axis OK T1 -3	Student's T-test Difference Jarocin embryonic axis OK T1 -7_Jarocin embryonic axis OK T1 -3	Student's T-test Test statistic Jarocin embryonic axis OK T1 -7_Jarocin embryonic axis OK T1 -3	-Log Student's T-test p-value Jarocin embryonic axis OK T0_Jarocin embryonic axis OK T1 -7	Student's T-test q-value Jarocin embryonic axis OK T0_Jarocin embryonic axis OK T1 -7	Student's T-test Difference Jarocin embryonic axis OK T0_Jarocin embryonic axis OK T1 -7	Student's T-test Test statistic Jarocin embryonic axis OK T0_Jarocin embryonic axis OK T1 -7	-Log Student's T-test p-value Jarocin embryonic axis OK T0_Jarocin embryonic axis DAMAGED T1 -7	Student's T-test q-value Jarocin embryonic axis OK T0_Jarocin embryonic axis DAMAGED T1 -7
		#!{Type}E	E	E	E	E	E	E	E	E	E	E	E	E	E	E	C	C	C	C	C	C	C	C	C	C	C	C	C	N	N	N	N	N	N	N	N	N	N	N	N	N	N	N	N	N	N	N	N
		#!{C:Group1}0 osie	0 osie	0 osie	1 osie	1 osie	1 osie	1 osie	1 osie	1 osie	1 osie	1 osie	1 osie	1 osie	1 osie	1 osie
		#!{C:Group1_}Jarocin embryonic axis OK T0	Jarocin embryonic axis OK T0	Jarocin embryonic axis OK T0	Jarocin embryonic axis OK T1 -3	Jarocin embryonic axis OK T1 -3	Jarocin embryonic axis OK T1 -3	Jarocin embryonic axis DAMAGED T1 -3	Jarocin embryonic axis DAMAGED T1 -3	Jarocin embryonic axis DAMAGED T1 -3	Jarocin embryonic axis OK T1 -7	Jarocin embryonic axis OK T1 -7	Jarocin embryonic axis OK T1 -7	Jarocin embryonic axis DAMAGED T1 -7	Jarocin embryonic axis DAMAGED T1 -7	Jarocin embryonic axis DAMAGED T1 -7
Compound name	No.	#!{C:Group2 - axis vs cotyledons}embryonic axis	embryonic axis	embryonic axis	embryonic axis	embryonic axis	embryonic axis	embryonic axis	embryonic axis	embryonic axis	embryonic axis	embryonic axis	embryonic axis	embryonic axis	embryonic axis	embryonic axis
Unknown	1	21.1025	22.8318	21.2718	21.4101	21.3033	21.3526	19.6135	19.5172	19.7814	19.8743	19.9815	19.9939	20.474	20.2797	20.5267	+			+	Jarocin embryonic axis DAMAGED T1 -3_Jarocin embryonic axis OK T1 -3	+	Jarocin embryonic axis OK T1 -7_Jarocin embryonic axis OK T1 -3							3,21440348390462	0,0195757575757576	0,276961269911096	0,818730447987851	0,380027770996094	0,68937815562638	4,48930882761622	0	-1,7179381052653	-20,6622284542827	5,05804823385845	0,062	-1,4054012298584	-28,719331631034	1,49773938641022	0,18277358490566	1,78542900085449	3,23621176542283	1,10770795380954	0,22193220338983
[truncated: 13 more columns]

## Sheet: panel XV
			16	17	18	22	23	24	28	29	30	34	35	36	40	41	42	ANOVA Significant	Student's T-test Significant Jarocin embryonic axis OK T0_Jarocin embryonic axis OK T1 -3	Student's T-test significant	Student's T-test Significant Jarocin embryonic axis DAMAGED T1 -3_Jarocin embryonic axis DAMAGED T1 -7	Student's T-test significant_	Student's T-test Significant Jarocin embryonic axis OK T1 -3_Jarocin embryonic axis OK T1 -7	Student's T-test significant__	#NAME?	ANOVA q-value	-Log Student's T-test p-value Jarocin embryonic axis OK T0_Jarocin embryonic axis OK T1 -3	Student's T-test q-value Jarocin embryonic axis OK T0_Jarocin embryonic axis OK T1 -3	Student's T-test Difference Jarocin embryonic axis OK T0_Jarocin embryonic axis OK T1 -3	Student's T-test Test statistic Jarocin embryonic axis OK T0_Jarocin embryonic axis OK T1 -3	-Log Student's T-test p-value Jarocin embryonic axis DAMAGED T1 -3_Jarocin embryonic axis DAMAGED T1 -7	Student's T-test q-value Jarocin embryonic axis DAMAGED T1 -3_Jarocin embryonic axis DAMAGED T1 -7	Student's T-test Difference Jarocin embryonic axis DAMAGED T1 -3_Jarocin embryonic axis DAMAGED T1 -7	Student's T-test Test statistic Jarocin embryonic axis DAMAGED T1 -3_Jarocin embryonic axis DAMAGED T1 -7	-Log Student's T-test p-value Jarocin embryonic axis OK T1 -3_Jarocin embryonic axis OK T1 -7	Student's T-test q-value Jarocin embryonic axis OK T1 -3_Jarocin embryonic axis OK T1 -7	Student's T-test Difference Jarocin embryonic axis OK T1 -3_Jarocin embryonic axis OK T1 -7	Student's T-test Test statistic Jarocin embryonic axis OK T1 -3_Jarocin embryonic axis OK T1 -7	Formula	Average Rt(min)	Average RI	Metabolite name	INCHIKEY	SMILES	Quant mass
			#!{Type}E	E	E	E	E	E	E	E	E	E	E	E	E	E	E	C	C	C	C	C	C	C	N	N	N	N	N	N	N	N	N	N	N	N	N	N	T	T	T	T	T	T	T
			#!{C:Group1}0 osie	0 osie	0 osie	1 osie	1 osie	1 osie	1 osie	1 osie	1 osie	1 osie	1 osie	1 osie	1 osie	1 osie	1 osie
			#!{C:Group1_}Jarocin embryonic axis OK T0	Jarocin embryonic axis OK T0	Jarocin embryonic axis OK T0	Jarocin embryonic axis OK T1 -3	Jarocin embryonic axis OK T1 -3	Jarocin embryonic axis OK T1 -3	Jarocin embryonic axis DAMAGED T1 -3	Jarocin embryonic axis DAMAGED T1 -3	Jarocin embryonic axis DAMAGED T1 -3	Jarocin embryonic axis OK T1 -7	Jarocin embryonic axis OK T1 -7	Jarocin embryonic axis OK T1 -7	Jarocin embryonic axis DAMAGED T1 -7	Jarocin embryonic axis DAMAGED T1 -7	Jarocin embryonic axis DAMAGED T1 -7
No. in Figure 5	Compound name	No.	#!{C:Group2 - axis vs cotyledons}embryonic axis	embryonic axis	embryonic axis	embryonic axis	embryonic axis	embryonic axis	embryonic axis	embryonic axis	embryonic axis	embryonic axis	embryonic axis	embryonic axis	embryonic axis	embryonic axis	embryonic axis
	Unknown	1	19.7835	18.8719	19.7482	19.3371	19.4708	19.3074	16.9021	17.3185	17.5801	17.2521	17.2776	17.2399	17.7105	17.9003	17.2971	+					+	Jarocin embryonic axis OK T1 -3_Jarocin embryonic axis OK T1 -7	5,34397305674943	0,0164	0,115435876612184	0,933662839879154	0,0960680643717424	0,317720458809923	0,624524380886839	0,442809364548495	-0,369044621785481	-1,38817090392847	5,67842732684159	0	2,11525408426921	41,0881307541348	null	6.157	972.97	Unknown	null	null	134
	Unknown	2	17.8544	17.7397	17.4124	17.5377	17.8299	17.5255	16.335	16.6668	13.8055	15.8987	16.0605	15.7322	16.0334	13.7627	15.7397						+	Jarocin embryonic axis OK T1 -3_Jarocin embryonic axis OK T1 -7	1,76377565265208	0,061503355704698	0,080536249676297	0,955587864911276	0,0377845764160156	0,228123429702879	0,135863503957867	0,866246639392168	0,423816363016766	0,368218593940392	3,64357399830465	0,0268571428571429	1,7338883082072	12,6164695733155	null	7.873	1144.81	Unknown	null	null	89
4	pyrrole-2-carboxylic acid	3	20.0612	19.8473	19.7812	19.4504	19.4924	19.9171	15.9422	16.1701	17.1776	17.7169	17.6293	17.8343	17.8428	19.4262	17.9741	+					+	Jarocin embryonic axis OK T1 -3_Jarocin embryonic axis OK T1 -7	4,31842574041196	0,0153846153846154	0,740593883509345	0,494638709677419	0,276599884033203	1,61449143273214	1,45445480979121	0,148030418250951	-1,98443190256755	-3,13194682429335	3,52979484530813	0,0235	1,89312489827474	11,7993425156818	C5H5NO2	10.48	1345.77	pyrrole-2-carboxylic acid	WRHZVMBBRYBTKZ-UHFFFAOYSA-N	OC(=O)C1=CC=CN1	240
*	methylmaleic acid	4	18.7457	19.5809	19.1291	18.9663	19.08	18.8571	19.7154	19.7829	20.214	19.7058	19.721	19.7941	19.874	19.9539	19.8215	+					+	Jarocin embryonic axis OK T1 -3_Jarocin embryonic axis OK T1 -7	2,92265914017762	0,0198762886597938	0,299212782887376	0,810655090765588	0,184072494506836	0,736848407047817	0,0445100651895004	0,955525423728814	0,0209623972574882	0,130340885271094	3,41920416335739	0,0258181818181818	-0,772446314493816	-11,0536510910539	C5H6O4	11.166	1394.08	methylmaleic acid	HNEGQIOMVPPMNR-IHWYPQMZSA-N	C\C(=C\C(O)=O)C(O)=O	184
	Unknown	5	21.1025	22.8318	21.2718	21.4101	21.3033	21.3526	19.6135	19.5172	19.7814	19.8743	19.9815	19.9939	20.474	20.2797	20.5267	+					+	Jarocin embryonic axis OK T1 -3_Jarocin embryonic axis OK T1 -7	3,21440348390462	0,0195757575757576	0,276961269911096	0,818730447987851	0,380027770996094	0,68937815562638	2,73435864355856	0,0632631578947368	-0,789433161417644	-7,33018114280202	5,05804823385845	0,048	1,4054012298584	28,719331631034	null	12.018	1460.92	Unknown	null	null	200
5 (*)	1,2,4-benzenetriol	6	17.4254	17.0116	17.2414	17.7619	17.782	17.4982	19.1565	18.6399	19.2856	18.7115	18.7551	18.9117	19.0595	19.2902	18.9016	+					+	Jarocin embryonic axis OK T1 -3_Jarocin embryonic axis OK T1 -7	5,70262434543965	0,0248	1,40643503714433	0,270732673267327	-0,454573313395183	-3,01839218709726	0,0881860135139409	0,909527393469839	-0,0564002990722656	-0,248156157456967	3,27212228327657	0,0494285714285714	-1,11207071940104	-10,1308130940493	C6H6O3	13.684	1593.32	1,2,4-benzenetriol	GGNQRNBDZQJCCN-UHFFFAOYSA-N	OC1=CC(O)=C(O)C=C1	239
6	D-(-)-Penicillamine;GC-EI-TOF;MS;3 TMS;BP	7	18.9134	17.9858	18.1813	17.8897	18.2533	18.5335	12.9643	12.2348	13.7822	15.1398	14.9144	15.0783	14.714	12.1299	14.8313	+					+	Jarocin embryonic axis OK T1 -3_Jarocin embryonic axis OK T1 -7	4,67889407390951	0,0125714285714286	0,148230226753523	0,913328263624842	0,134690602620442	0,398178128700785	0,381971382117449	0,643442443226312	-0,897979418436687	-0,908542037915196	4,05560883003832	0,047	3,18132750193278	16,0565833266166	C5H11NO2S	14.01	1620.84	D-(-)-Penicillamine;GC-EI-TOF;MS;3 TMS;BP	VVNCNSJFMMFHPL-VKHMYHEASA-N	OC(=O)[C@H](N)C(C)(C)S	328
	Unknown	8	16.7197	16.4467	20.5751	16.2346	16.0228	16.1892	19.9559	19.0287	15.028	19.7099	20.4925	20.6466	19.7024	19.7762	19.3957						+	Jarocin embryonic axis OK T1 -3_Jarocin embryonic axis OK T1 -7	1,19332441894753	0,134885245901639	0,590871900331576	0,578060759493671	1,76498858133952	1,32258139946157	0,461629657454994	0,563726075504829	-1,62053966522217	-1,06862847811857	3,81093213246383	0,0376	-4,13414446512858	-13,9178001673368	null	17.362	1928.88	Unknown	null	null	244
43	tryptophan 3TMS	9	20.302	19.9586	20.8443	18.6828	18.7453	18.6143	19.8607	18.6453	20.1408	20.2838	20.0249	20.2297	20.0228	20.0965	19.4957	+					+	Jarocin embryonic axis OK T1 -3_Jarocin embryonic axis OK T1 -7	2,20103473177157	0,0370625	2,53323775688896	0,208571428571429	1,68750953674316	6,47638704403418	0,258786803862934	0,768076138681169	-0,322755177815754	-0,650097486294012	4,16723733331421	0,0626666666666667	-1,49865913391113	-17,1355473200015	C11H12N2O2	19.911	2195.86	tryptophan 3TMS	QIVBCDIJIAJPQS-VIFPVBQESA-N	N[C@@H](CC1=CNC2=CC=CC=C12)C(O)=O	202
	Unknown	10	20.4862	20.5032	20.5129	21.643	21.7058	21.5075	22.0904	21.7305	20.9963	20.2719	20.5212	20.5328	22.2574	21.6345	22.4739	+					+	Jarocin embryonic axis OK T1 -3_Jarocin embryonic axis OK T1 -7	3,58963357241712	0,016734693877551	4,33958267852032	0,248	-1,11800765991211	-18,9420439236308	0,560520873364919	0,486911646586345	-0,516167322794594	-1,26331661896994	3,47080763827135	0,0208888888888889	1,17683855692545	11,3958497172853	null	25.122	2847.6	Unknown	null	null	204
	Unknown	11	18.215	17.7276	18.6613	20.7551	20.7227	20.5458	22.1097	21.4928	22.4288	21.6767	21.6845	21.5213	21.7752	22.1031	21.7169	+					+	Jarocin embryonic axis OK T1 -3_Jarocin embryonic axis OK T1 -7	6,65810227197029	0,084	3,05821456909967	0,1628	-2,47326978047689	-8,91661355295859	0,184955269566678	0,829942786069652	0,145366668701172	0,484757602046413	3,46303134539661	0,0188	-0,952931086222328	-11,3436469841674	null	26.38	3008.65	Unknown	null	null	369
	Unknown	12	18.7419	18.1666	18.4569	17.7243	17.5946	17.352	16.3756	16.5829	17.7	15.9901	15.8407	15.9877	15.6731	16.0675	15.9247	+					+	Jarocin embryonic axis OK T1 -3_Jarocin embryonic axis OK T1 -7	4,58848546735343	0,0121818181818182	1,97220149071658	0,195768115942029	0,898172378540039	4,51966943687008	1,09836180369429	0,211828326180258	0,997723261515301	2,33592597094043	3,75944041635505	0,0313333333333333	1,61745103200277	13,5042333202592	null	28.94	3259.37	Unknown	null	null	200
	Unknown	13	13.1238	11.4412	12.7874	12.9019	12.9159	12.812	13.1825	13.0099	13.8281	12.2032	12.0846	11.9606	11.2645	12.0749	11.9337						+	Jarocin embryonic axis OK T1 -3_Jarocin embryonic axis OK T1 -7	1,74570643237455	0,0632292358803987	0,34206844437481	0,78001347935973	-0,425767262776693	-0,826605841901677	1,96075125082335	0,0885528455284553	1,58244864145915	4,48522655966121	3,29641087513905	0,0393333333333333	0,793769836425781	10,2780309514029	null	29.1	3275.29	Unknown	null	null	709
	Unknown	14	12.7285	11.742	11.7966	12.3277	12.3711	12.4709	12.1774	11.7448	10.6836	10.5979	10.8168	11.1041	10.5901	11.4396	10.2044	+					+	Jarocin embryonic axis OK T1 -3_Jarocin embryonic axis OK T1 -7	1,97303449069614	0,0497531914893617	0,393432389388025	0,731426497277677	-0,300899187723797	-0,931831574327306	0,618364688576561	0,446026490066225	0,790585517883301	1,37617145085662	3,27702302815908	0,0532307692307692	1,55032157897949	10,1603571618078	null	31.383	3504.14	Unknown	null	null	620
*	not presented in fig. 5 due to location on volcano plot		USUNIEMY TE WIERSZE!!!

[truncated: 3 more sheets: panel XVI, Raw matrix cotyledons, Raw matrix embryos]
